# Supplementary material for: Association of maternal lipid profile and gestational diabetes mellitus: A systematic review and meta-analysis of 292 studies and 97,880 women
Source: eClinicalMedicine. 2021 Apr 16;34:100830. doi: 10.1016/j.eclinm.2021.100830 (PMC8102708; doi:10.1016/j.eclinm.2021.100830)
Supplement: Supplementary file 1 [file mmc1.xlsx]

## Sheet: Data
Author	Year	DOI	OGTT Test	Diag Criteria	Gluc Dose	Country	Continent	Extra_Conti	Ethnicity	Gestational age at blood sampling for lipid profiling	Trimester	Weeks (Gestation at sampling of GDM)	Study Type	Con_N	Con_Age_mean	Con_Age_SD	Con_pre-BMI_mean	Con_pre-BMI_SD	Con_BMI_mean	Con_BMI_SD	Con_SBP_mean	Con_SBP_SD	Con_DBP_mean	Con_DBP_SD	Con_TG_mean	Con_TG_SD	Con_TC_mean	Con_TC_SD	Con_HDL-C_mean	Con_HDL-C_SD	Con_LDL-C_mean	Con_LDL-C_SD	Con_VLDL-C_mean	Con_VLDL-C_SD	GDM_N	GDM_Age_mean	GDM_Age_SD	GDM_pre-BMI_mean	GDM_pre-BMI_SD	GDM_BMI_mean	GDM_BMI_SD	GDM_SBP_mean	GDM_SBP_SD	GDM_DBP_mean	GDM_DBP_SD	GDM_TG_mean	GDM_TG_SD	GDM_TC_mean	GDM_TC_SD
Abo-Elmatty, D. M.,et al	2019	10.1007/s10528-018-9886-1	75-g, 2-h OGTT; ADA 2017	4	1	Egypt	Africa	Africa	Egyptian pregnant women	20wk+	2		cross-section	80	26.3	4.43					117	3.84	77.1	3.54	1.9543	0.387924	5.76238	1.06802	1.40291	0.312906	3.43214	1.22964			85	25.89	4.22					120.34	4.89	83	4.56	2.52275	0.437939	6.99901	1.05405
Ademoglu, E., et al	2015	10.4183/aeb.2015.32	100-g, 3-h OGTT; 95/180/155/140 mg/dl	6	2	Turkey	Europe	Europe		24-28wk	2	26.1	case control	32	29.8	6.1	30.6	4.3							2.10559	0.64353	6.32018	1.15853	1.91105	0.3879	3.37473	1.03699			47	30.2	5.1	31.3	5.2							2.63509	0.998036	6.12882	1.2749
Akdeniz, F. T.,et al	2017	10.25002/tji.2017.586	NR			Turkey	Europe	Europe		after diagnosis	2		cross-section	28											1.49028	0.721996	4.81824	0.812521	1.5004	0.284977	2.69409	0.693565			49											2.23452	0.947118	5.30233	0.87924
Akturk, M.,et al	2010	10.1007/s12020-010-9361-1	100-g, 3-h OGTT; 95/180/155/140 mg/dl	6	2	Turkey	Europe	Europe		32-39wk	3	35.53	cohort	69	28.6	5.31624	23.69	4.07025	28.66	3.90411					2.60799	0.922813	6.46759	1.25019	2.01243	0.481173	3.27388	1.09123			54	29.7	4.92347	25.53	4.70302	29.59	4.26211					3.08194	1.47344	6.38096	0.857042
Akturk, M.,et al	2008	10.1007/bf03345611	100-g, 3-h OGTT; 95/180/155/140 mg/dl	6	2	Turkey	Europe	Europe		33-39wk	3		cohort	31	28.5	3.89744	23.8	4.45421	28	3.34066					2.64186	0.842325	6.5012	1.35343	1.90847	0.460744	3.38249	1.23825	1.20766	0.374354	47	30.1	4.11339	24.9	4.79896	29.2	3.42783					3.11717	1.56349	6.41328	0.850979
Al-Ajlan.A.,et al	2018	10.1186/s12884-018-1723-3	75-g, 2-h OGTT; 5.1/10.0/8.5 mM	4	1	Saudi Arabia	Asia	Asia	Pregnant women of Saudi Arabia	1st	1	11.4	cohort	303	28.6	5.1	26.4	6.1	28.1	6.7	113.8	13.6	66.9	8.7	1.29994	0.599973	4.90003	1.00001	1.30001	0.300002	3.00002	0.800005			116	30.3	5.6	28.8	6.3	31.2	7.2	111.7	12.5	67.7	10.2	1.49993	0.599973	5.10003	1.00001
Alanbay, I.,et al	2012	10.3109/09513590.2011.588756	100-g, 3-h OGTT; 95/180/155/140 mg/dl	6	2	Turkey	Europe	Europe	whites	antenatal clinic notes	4		cohort	42	26.7	4.1	24	3.8							2.12817	0.771107	6.42362	0.876654	1.70935	0.318078	3.73677	0.76287			37	32.3	4.8	24.8	2.9							2.86427	0.807235	6.27881	1.02147
Al-Daghri,N.,et al	2018	10.1016/j.sjbs.2018.01.002	75-g, 2-h OGTT;5.1/10.0/8.5 mM	4	1	Saudi Arabia	Asia	Asia	Saudi pregnant women	2nd	2	26.1	cohort	54	29.1	4.8			26.7	5.7	110	12.3	65.2	8.2	1.19995	0.599973	4.80003	1.10001	1.20001	0.300002	3.10002	0.800005			63	29.9	5.8			29.7	6.6	112.1	13.8	67.4	10	1.39994	0.599973	5.10003	1.00001
Al-Hakeem, M.M., et al	2014		100-g, 3-h OGTT; C&C	6	2	Saudi Arabia	Asia	Asia		at OGTT	2	30.27	case control	300	31.36	6.02			33.36	4.28					1.69992	0.979956	5.20003	1.00001	0.640004	0.240001	3.70002	1.00001			200	32.43	5.79			34.43	4.68					2.2999	1.79992	5.70004	1.20001
Al-Rubeaan,K.,et al	2014	10.1136/ bmjopen-2014-005906	75-g, 2-h OGTT; IADPSG 5.1 mM	4	1	Saudi Arabia	Asia	Asia		fasting plasma glucose (FPG) test	4		cross-section	328	29.63	7.53			27.97	5.37	110.03	10.84	71.34	8.32	1.80992	0.939958	5.58003	1.29001	1.15001	0.320002	3.57002	1.05001			201	33.26	7.72			30.27	5.57	114.02	11.61	72.71	8.81	1.83992	0.949958	5.41003	1.32001
Altinova,A.,et al	2015	10.3109/09513590.2015.1103220	100-g, 3-h OGTT; 95/180/155/140 mg/dl	6	2	Turkey	Europe	Europe		28wk : 27.5wk	2	27.5	cross-section	35	30.9	4.3	24.2	3.5									6.18313	1.76365	1.57229	0.343938	3.51696	1.2568			30	32.9	3.6	27.1	5.1									6.34604	1.23611
Altinova,A.,et al	2007	10.1080/09513590701227960	100-g, 3-h OGTT; 95/180/155/140 mg/dl	6	2	Turkey	Europe	Europe		24-28wk	2	26.2	cross-section	31	29	27.282	25.4	23.3846	28	23.9414					2.2151	0.905185	5.9297	0.806301	1.81796	0.403151	3.12906	0.763107	0.964578	0.331159	34	31.5	25.0731	26.7	19.2421	29.5	20.4083					2.40251	0.803144	6.26588	1.02536
Anderwald,C.,et al	2011	10.2337/dc10-2266	75-g, 2-h OGTT; (3-h OGTT for 22)			Austria	Europe	Europe		2nd	2		cohort	7	34	5.2915			28.4	3.70405							6.74946	1.16313	2.14638	0.75261					15	33	3.87298			32	6.58407							6.0771	1.40217
Anghebem-Oliveira,M,I.,et al	2017	10.1002/jcla.22035	Brazilian Diabetes Associations; 5.1/10/8.5 mM	4	1	Brazil	North America	North America	Euro-Brazilian pregnant women	NR	4		cross-section	125	30.6	4.7			26.9	5							5.53145	1.293	1.43264	0.408588	3.38507	1.07319			127	31.9	6.4			32.7	6.3							5.81074	1.17922
Anjum,F.,et al	2019	10.15296/ijwhr.2019.36	75-g, 2-h OGTT; 95/180/155 mg/dl	1	1	Saudi Arabia	Asia	Asia		end of 1st - begining of 2nd	1		cross-section	50	29.7	6.12									1.18839	0.470793	5.10476	1.04811	1.60642	0.396175	2.95373	0.92165			25	31.4	6.06									1.38325	0.581435	4.7872	0.589091
Aslan,M.,et al	2011	10.1038/jp.2010.125	100-g, 3-h OGTT; 105/190/165/145 mg/dl	6	2	Turkey	Europe	Europe		before placenta delivery	3	37	cohort	31	28.51	6.79267			26	2.78388					1.37061	0.403562	4.23328	0.558652	1.47661	0.322521	2.71789	0.57593			31	33.74	5.95751			25.9	2.78388					1.27577	0.412991	4.24621	0.809181
Atay,A.E.,et al	2013	WOS:000330151200008	75-g, 2-h OGTT; 95/180/155 mg/dl	1	1	Turkey	Europe	Europe			4		cross-section	66	27.3	3.7			27.3	4.2					1.6935	0.66611	4.08588	0.6465	1.26714	0.1293	2.01708	0.62064			65	28.1	3.1			32.2	4.8					2.31445	0.39515	5.71506	0.82752
Atay,A.E.,et al	2014	10.1007/s00059-013-3874-3	100-g, 3-h OGTT; 95/180/155/140 mg/dl	6	2	Turkey	Europe	Europe			4		cross-section	38	27.7	5.7			27.3	4.2					1.6935	0.66611	4.08588	0.6465	1.26714	0.1293	2.01708	0.62064			37	28.1	5.2			32.2	4.8					2.31445	0.39515	5.71506	0.82752
Aydemir,B.,et al	2016	10.1007/s00404-015-3851-6	100-g, 3-h OGTT; 95/180/155/140 mg/dl	6	2	Turkey	Europe	Europe	Turkish origin, from Marmara region of Turkey	2nd-3rd	2		cross-section	120	35.03	5.46			29.16	1.82	109.08	8.7	70.17	8.2	2.25744	0.336216	4.76419	0.633311	1.33386	0.144816	2.90925	0.248515			116	34.4	4.93			29.49	3.66	110.6	9.16	71.64	8.64	2.46088	0.658094	5.28527	0.856742
Bagci, H., et al	2018	10.12891/ceog4348.2018	100-g, 3-h OGTT; 105/190/165/145 mg/dl	7	2	Saudi Arabia	Asia	Asia		24-28wk	2		cross-section	40	29.22	5.86			28.98	3.69					2.28589	0.739382	5.33957	1.00776	1.53169	0.310837	3.24129	0.693824	1.04707	0.338507	40	30.97	5.32			29.33	3.76					2.55177	0.857814	5.93409	1.07707
Barat,S.,et al	2018	10.22088/cjim.9.4.368	100-g, 3-h OGTT; 95/180/155/140 mg/dl	6	2	Iran	Asia	Asia		1st,2nd,3rd	4		cross-section	87											2.32043	0.818638	6.06184	3.41378	1.714	0.666671	3.16966	1.12103			250											3.1096	0.782736	5.91729	1.06285
Barden,A.,et al	2013	10.1038/nutd.2013.15	75-g, 2-h OGTT; 5.5(FG)/8.0(2h) mM	2	1	Australia	Australia	Australia		28wk	2	28	case control	72	32.6	0.4			30.2	7.6	107	10			2.39989	0.799964			1.80001	0.400002					150	32.9167	1.326			30.1973	5.9075	106.18	8.85			2.48256	0.90037
Bartha,J.,et al	2000	10.1034/j.1600-0412.2000.079010839.x	100-g, 3-h OGTT; 105/190/165/145 mg/dl	7	2	Spain	Europe	Europe		34.50wk: 33.23wk	3	33.23	cross-section	32	30.82	5.43	27.32	4.26	29.72	4.23					2.63057	0.886604	6.08124	1.00751	1.54539	0.619606	3.33077	0.98268			34	31.25	5.23	27.83	5.15	29.46	4.45					2.79732	0.940796	6.39337	1.075
Bartha,J.,et al	2008	10.1016/j.ejogrb.2007.06.011	100-g, 3-h OGTT; 105/190/165/145 mg/dl	7	2	Spain	Europe	Europe		35.7wk: 33.2wk	3	33.2	cohort	20	28.5	5	25.9	5.4							2.80218	0.99352			1.83606	0.561162					30	30.6	4.2	26.6	4.6							2.73557	0.958521
Beigi,A.,et al	2015	10.3109/09513590.2015.1081681	75-g, 2-h OGTT; 92/180/153 mg/dl	4	1	Iran	Asia	Asia		24-28wk	2		case control	40	28.6	4.36			25.93	1.61					2.5591	0.862895	5.76471	0.781748	1.49885	0.3067	3.01269	0.522113			40	31.09	4.67			26.58	2.18					2.67178	0.959989	5.70963	1.03905
Bo,S.,et al	2009	10.1016/j.ajog.2009.04.049	100-g, 3-h OGTT; 5.3/10.0/8.6/7.8 mM	6	2	Italy	Europe	Europe		24-28wk (at OGTT)	2		cross-section	500	33.7	5.4	22.5	3.8	24.7	3.8	109.8	13.3	70.3	10.8					1.90001	0.400002					500	35.1	5.9	25.5	5.8	28.2	5.7	118.1	15.2	76.5	10.9
Boghossian,N.,et al	2017	10.1038/jp.2017.22	50-g 1-h GCT or 100-g, 3-h OGTT; 95/180/155/140 mg/dl	6	2	USA	North America	North America	Non-hispanic white 47(34.6%) : 51(54.8%) Non-hispanic black 63(46.3%) : 32 (34.4%) hispanic or other 26 (19.1%) : 10 (10.8%) ; USA	13-21wk	1	16	case control	136	20.4				25.5	5.6					1.42994	0.459979	5.18003	0.900006	1.59001	0.340002	3.06002	0.850005			92					29.9	6.5					1.78992	0.819963	5.27003	1.06001
Boghossian,N.,et al	2017	10.1038/jp.2017.22	50-g 1-h GCT or 100-g, 3-h OGTT; 95/180/155/140 mg/dl	6	2	USA	North America	North America	Non-hispanic white 47(34.6%) : 51(54.8%) Non-hispanic black 63(46.3%) : 32 (34.4%) hispanic or other 26 (19.1%) : 10 (10.8%) ; USA	22-32wk	2	27.7	case control	116											1.98991	0.689969	6.23004	0.990006	1.64001	0.340002	3.91002	0.950006			82											2.69988	1.29994	5.84004	1.10001
Boghossian,N.,et al	2017	10.1038/jp.2017.22	50-g 1-h GCT or 100-g, 3-h OGTT; 95/180/155/140 mg/dl	6	2	USA	North America	North America	Non-hispanic white 47(34.6%) : 51(54.8%) Non-hispanic black 63(46.3%) : 32 (34.4%) hispanic or other 26 (19.1%) : 10 (10.8%) ; USA	33-42wk	3	35.7	case control	113											2.75988	0.939958	6.64004	1.25001	1.49001	0.350002	4.17003	1.30001			76											3.10986	1.25994	6.20004	1.29001
Botta,R.M.,et al	1997	PMID: 9542271	3-h OGTT; NDDG	7	2	Italy	Europe	Europe		at dignosis	2		cross-section	75	28	5.1	25.7	4.5							1.66415	0.791429									75	31.6933	5.5213	28.0373	5.2986							2.25911	1.05241
Bugatto，F.,et al	2018	10.1177/1933719117698576	100-g, 3-h OGTT; 105/190/165/145 mg/dl	7	2	Spain	Europe	Europe		36wk	3	36.1	cohort	23	30.5	4.5	25.2	6.5	29.06	5					2.16091	0.776752	6.64343	1.10681	1.83089	0.566334	3.77815	0.925788			22	31.4	6	26.6	6	28.9	4.7					2.84508	0.933683	6.44948	1.15853
Bullon,P.,et al	2014	10.1902/jop.2013.130319	100-g, 3-h OGTT; 95/180/155/140 mg/dl	6	2	Spain	Europe	Europe		24-28wk	2		cross-section	162	31.9	4.41	26.94	4.62							1.71834	0.816606	5.90125	1.06569	1.94131	0.421259	3.19319	0.76287	0.728218	0.274375	26	32.4	4.3	29.82	6.11							1.92178	0.753382	6.26484	1.54436
Burlina,S.,et al	2017	10.1007/s00592-016-0901-x	C&C	6	2	Italy	Europe	Europe		3rd	3		cohort	21	33.2	4.6	22.8	4							1.78043	0.601757	7.17874	0.99561	2.21879	0.434448	4.14536	0.920616			21	33.9	3.9	24.6	6.2							1.91817	0.526114	6.88393	1.21283
Caglar,G.s.,et al	2011	10.1515/JPM.2011.121	100-g, 3-h OGTT; 105/190/165/145 mg/dl	7	2	Turkey	Europe	Europe		24-28wk (at OGTT)	2	25.6	cross-section	15	30	4.7									2.15752	0.685303	6.00469	0.949062	1.94726	0.524958	3.50662	0.80166			19	30.3	5.4									2.34719	0.754172	6.20123	1.02664
Camuzcuoglu,H.,et al	2009	10.1089/jwh.2008.1213	100-g, 3-h OGTT; C&C	6	2	Turkey	Europe	Europe		2rd-3rd	2	29.3	case control	59	28.8	3.7			29.4	4.7					2.50638	0.88062	5.97366	1.08612	1.88519	0.320664	3.02562	0.9051			55	29.3	3.6			31.1	5.2					3.12733	1.02739	5.6892	1.11198
Chen,Y.M.,et al	2017	10.1186/s12944-017-0627-y	one-step 75-g, 2-h OGTT; 5.1/10.0/8.5 mM	4	1	China	Asia	East Asia	Han ethnicity	24-28wk	2	25	cross-section	56			20.1	2.2	23.3	2.5							6.22166	1.10396	2.19267	0.490306	2.9739	0.925271			28			20.6	2.5	24	2.5							5.76575	0.936391
Cocelli,L.P.,et al	2012	10.1007/s00404-012-2241-6	75-g, 2-h OGTT; WHO 1999	5	1	Turkey	Europe	Europe		34-40wk	3	35.9	cohort	61	28.67	5.6			26.1	3.5					2.35961	0.88062			1.69642	0.33618	2.87046	1.06543			62	32.2	6.2			30.3	4.8					3.07991	0.986746
Correa,P.J.,et al	2019	10.1515/jpm-2018-0120	75-g, 2-h OGTT;5.1/10/8.5 mM	4	1	Chile	South America	South America		11-14wk	1		cohort	80	29.88	5.75															2.37395	0.526768			16	32.63	6.36
Couch,S.C.,et al	1998	10.1016/s1056-8727(97)00007-x	100-g, 3-h OGTT; NDDG	7	2	USA	North America	North America	Hispanic 2 : 2 Black 2: 2 White 21: 21	26-30wk	2		cohort	25	30	3.8	23.6	3.6							1.5377	0.460632	5.57542	1.25162							25	32	3.5	25.6	6.3							2.04123	0.511437	5.13062	1.00078
Couch,S.C.,et al	1998	10.1016/s1056-8727(97)00007-x	100-g, 3-h OGTT; NDDG	7	2	USA	North America	North America	Hispanic 2 : 2 Black 2: 2 White 21: 21	30-34wk	3		cohort	25											1.88091	0.475309	5.73316	1.64987																		2.6238	0.870459	5.3194	1.13784
Couch,S.C.,et al	1998	10.1016/s1056-8727(97)00007-x	100-g, 3-h OGTT; NDDG	7	2	USA	North America	North America	Hispanic 2 : 2 Black 2: 2 White 21: 21	37-38wk	3		cohort	25											1.95317	0.54192	5.87798	1.80503																		2.71299	0.792558	5.578	1.1456
Culha,C.,et al	2011	10.4183/aeb.2011.173	100-g, 3-h OGTT;95/180/155/140 mg/dl	6	2	Turkey	Europe	Europe		3rd (38-31wk)	3		cohort	20			24.7	2	28.1	3.1					2.56622	0.467406	5.87798	0.778386	1.60849	0.268944					24			27.4	2.5	32.6	3.8					2.80218	0.439181	6.21416	0.486168
Davari-Tanha,F.,et al	2008	WOS:000259673000017	100-g, 3-h OGTT; 95/180/155/140 mg/dl	6	2	Iran	Asia	Asia		24-28wk	2		case control	40	26.4	4.5			27	3					2.44993	1.07255	5.27544	0.87924	1.55936	0.36204	2.53428	0.72408			40	30.2	3.7			31.9	2.1					2.92411	0.49676	5.57542	0.69822
Demirpence,M.,et al	2016	10.4274/tjem.3079	75-g, 2-h OGTT; 95/180/153 mg/dl	4	1	Turkey	Europe	Europe		at OTGG	2	25.1	cross-section	11	27.8	3.8									2.50074	0.806106	6.79859	1.81279	1.59039	0.514614	4.06261	1.60073			20	31.4	5.4									2.03333	0.695464	5.82884	1.18956
Di Cianni,G.,et al	2007	10.2337/dc07-0119	100-g, 3-h OGTT; 5.2/10/8.6/7.7 mM	6	2	Italy	Europe	Europe		27 ± 3.2 wk	2	27	cross-section	2568	31.4	4.6	24.1	4.1			115.7	12	71.5	8.7	1.78992	0.619972	6.75004	0.970006	2.00001	0.360002	4.24003	0.950006			726	32.3	4.4	25.1	4.5			116.6	12.5	71.6	8.5	2.07991	0.559975	6.74004	1.09001
dos Santos-Weiss,I.C.,et al	2013	10.1016/j.cca.2012.12.004	ADA 2010; 75-g, 2-h OGTT; 95/180/155mg/dl	1	1	Brazil	South America	South America	Euro-Brazilian pregnant women	All	4		case control	288					26.1	4.7							5.10003	1.20001	1.50001	0.400002					288					33.4	6.4							5.90004	1.20001
dos Santos-Weiss,I.C.,et al	2013	10.1016/j.cca.2012.12.004	ADA 2010; 75-g, 2-h OGTT; 95/180/155mg/dl	1	1	Brazil	South America	South America	Euro-Brazilian pregnant women	12-23wk	1		case control	72													4.80003	0.900006	1.40001	0.400002					72													5.00003	1.00001
dos Santos-Weiss,I.C.,et al	2013	10.1016/j.cca.2012.12.004	ADA 2010; 75-g, 2-h OGTT; 95/180/155mg/dl	1	1	Brazil	South America	South America	Euro-Brazilian pregnant women	24-28wk	2		case control	72													5.90004	1.20001	1.60001	0.400002					72													5.60003	1.20001
dos Santos-Weiss,I.C.,et al	2013	10.1016/j.cca.2012.12.004	ADA 2010; 75-g, 2-h OGTT; 95/180/155mg/dl	1	1	Brazil	South America	South America	Euro-Brazilian pregnant women	29-32wk	3		case control	72													6.20004	1.30001	1.60001	0.400002					72													5.90004	1.30001
dos Santos-Weiss,I.C.,et al	2013	10.1016/j.cca.2012.12.004	ADA 2010; 75-g, 2-h OGTT; 95/180/155mg/dl	1	1	Brazil	South America	South America	Euro-Brazilian pregnant women	>32wk	3		case control	72													6.30004	1.30001	1.60001	0.500003					72													6.20004	1.20001
Du,M.K.,et al	2016	10.1159/000398794	NDDG; 100-g, 3-h OGTT; 5.8/10.6/9.2/8.1 mM	7	2	China	Asia	East Asia		37-42wk	3		cohort	38	28.92	3.02	20.75	1.43							1.58993	0.469979	4.82003	1.82001	2.11001	0.450003	2.90002	0.510003			38	28.79	4.04	21.01	1.11							2.04991	0.479979	5.94004	2.09001
Dube,E.,et al	2013	10.1095/biolreprod.112.105619	100-g			Canada	North America	North America		at delivery (36–42 wk)	3		cohort	10	31	4.93315			21.87	1.77088					2.70988	0.632427	7.89005	1.54953	2.04001	0.379476	4.68003	1.48628			12	29.33	4.6842			26.965	7.1675					3.05486	1.18544	6.15003	1.09163
Dudzik,D.,et al	2017	10.1016/j.jpba.2017.02.056	75-g, 2-h; WHO-1998; 7.8(2h) mM	5	1	Poland	Europe	Europe		2nd (22-28wk; at OTGG)	2	25.6	cohort	24	29.2	2.3	22.4	2.5	25.4	2.88	117	7.2	72.1	8.4	1.67992	0.509977	6.44004	1.12001	2.37001	0.400002	3.37002	1.01001			24	28.3	4.2	24.8	5.6	27.7	6	115	11.3	72.8	9.6	2.07991	0.649971	6.63004	0.740005
Dudzik,D.,et al	2014	10.1016/j.jprot.2014.03.025	75-g, 2-h; WHO-1998; 7.8(2h) mM	5	1	Poland	Europe	Europe		22-28wk (at OTGG)	2	25.5	cross-section	20	28.5	2.7	22	2.7	23.8	2.5	117	7.2	72.3	9.6	1.57993	0.599973	6.30004	0.950006	2.13001	0.450003	3.51002	0.760005			20	28.1	4.7	24.6	5.1	27.4	5.5	117	11.8	71.6	9.6	2.1899	0.639971	6.94004	0.920006
Edu,A.,et al	2016	WOS:000381899000022	75-g, 2-h; 92/180/153 mg/dl	4	1	Romania	Europe	Europe		24-28wk	2	26.31	cohort	96	28.08	3.47	21.37	3.14							2.00206	0.683045	5.85108	1.29197	1.76443	0.369539	3.7016	0.717615			13	29.69	4.83	21.85	4.14							2.10604	0.715673	5.83841	0.988369
Eken,M.K.,et al	2018	10.1080/09513590.2017.1420772	75-g, 2-h; 92/180/153 mg/dl	4	1	Turkey	Europe	Europe		24-28wk (at OTGG)	2	26	cross-section	64	29.03	5.31									2.17524	0.783752	6.36234	1.3623	1.58755	0.26041	3.83012	1.04061			63	29.78	4.71									2.74234	0.867524	6.75696	1.11508
El-Beshbishy,H.A.,et al	2015	10.12669/pjms.316.7525	ADA			Saudi Arabia	Asia	Asia	Saudi women	NR	4		cross-section	218	40	45.771			22.7	19.1943	121	60.5358	78	53.1534	1.2419	0.700118	3.82728	2.13818	1.08612	0.534546	2.61186	1.64182			112	41	43.3903			24.8	14.8162	131	53.1534	78	53.1534	2.08865	0.609359	4.55136	1.31365
Erol, O. et al.	2015	10.3109/09513590.2015.1056142	75g, 2-h OGTT; 92/180/153 mg/dl	4	1	Turkey	Europe	Europe		24-28wk	2	26.2	case control	45	27.3	5.5	23.7	4.1	27.1	4.1	114.9	8.2	70.4	9.1	2.38445	0.772236	6.28139	1.22576	1.61884	0.377556	3.40318	0.907686			45	29	6.1	24.6	5.1	28.1	5.7	113.8	9.6	69.9	10.2	2.46009	0.806106	6.1702	1.41971
Ersoy, G.S.. et al.	2017	10.1080/14767058.2016.1192118	75-g, 2-h OGTT; ADA	4	1	Turkey	Europe	Europe		25-29wk	2	26	cross-section	73	31.48	3.58											6.25398	6.59249							62	32.52	3.92											6.59249	1.29145
Ertuğ, E.Y., et al.	2016	10.15197/ejgm.01471	100-g, 3-h OGTT; 95/180/155/140 mg/dl	6	2	Turkey	Europe	Europe		24-28wk	2	27	cross-section	20	27	5									1.8064	0.55321	6.23226	1.39644	1.78434	0.41376	3.64626	1.34472			29	32	4									2.4838	0.88062	6.05124	1.18956
Eslamian, L., et al.	2013	WOS:000329460600010	100-g, 3-h OGTT; 95/180/155/140 mg/dl	6	2	Iran	Asia	Asia		28-32wk	2		cohort	198	25.48	4.06	23.98	2.6							1.92291	0.313072	5.57542	0.580557	1.43213	0.080166	3.2356	0.555473			132	27.23	4.19	26.59	3.6							1.98377	0.273557	5.66075	0.874585
Eslamian, L., et al.	2013	WOS:000329460600010	100-g, 3-h OGTT; 95/180/155/140 mg/dl	6	2	Iran	Asia	Asia		36-40wk	3		cohort	159											2.58914	0.406553	6.50482	0.88855	1.52833	0.104216	3.84202	0.801401			112											2.86619	0.447197	6.57465	0.882602
Ethier-Chiasson, M., et al.	2008	10.1530/rep-08-0082	100-g, 3-h OGTT; 105/190/165/145 mg/dl	7	2	Canada	North America	North America		at delivery	3	39.2	cross-section	15	32.5	3.6			23.2	0.7					2.2599	0.139994	6.41004	0.230001	1.85001	0.110001	3.52002	0.190001			9	30.9	1.6			27.8	1.9					3.16986	0.319986	6.22004	0.320002
Franzago, M., et al.	2018	10.1016/j.diabres.2018.01.001	75g, 2-h OGTT; 92/180/153 mg/dl	4	1	Italy	Europe	Europe	Caucasian women	3rd	3		cohort	124	32.5	5.2	23	4.5	27.5	4.8	118	14.4	71.4	12.2	2.54025	0.94836	6.2064	1.39644	1.83606	0.46548	2.09466	1.8102			104	34.6	5.4	26.4	8	32	6.3	110.9	14.3	70.8	10.5	2.64186	0.82417	6.80118	1.293
Gao, Q., et al.	2016	10.1002/dmrr.2782	75g, 2-h OGTT; 5.1/10.0/8.5 mM	4	1	China	Asia	East Asia		at caesarean section	3	39.16	case control	98	30.24	4.01	20.86	2.47	26.36	2.76	113	10	71	9	3.34985	1.45993	6.06004	1.71001	1.86001	0.530003	3.05002	1.16001			101	31.69	4.04	22.3	3.08	27.36	3.1	116	12	72	11	3.97982	1.78992	6.02004	1.19001
Gao, Y., et al.	2017	10.18632/oncotarget.23043	75-g, 2-h; WHO	5	1	China	Asia	East Asia	Tunisia	26-37wk	3		cross-section	38	31.2	5.4	24.2	4.5	28.7	4.9					2.64073	0.853524	6.61499	1.3292	2.04811	0.690462	3.96692	0.674946			66	31.5	6.5	25.6	6.1	29.3	7.2					3.03475	0.721431	6.92789	1.26455
Ghafoor, S., et al.	2012		75-g, 2-h; 95/180/155 mg/dl	1	1	Pakistan	Asia	South Asia		3rd	3	32.2	cross-section	50	26.85	8.98026			25.02	3.74767					2.10615	0.944417	4.85004	1.56709	0.998196	0.186515	2.88934	1.40252	0.963285	0.429716	46	27.5	7.18927			23.3	3.25552					2.4409	1.16237	5.09442	1.92755
Giannubilo, S.R., et al.	2011	10.1016/j.diabres.2011.07.007	100-g, 3-h OGTT			Italy	Europe	Europe		3rd (28-32wk)	3		cohort	40	33.8	4.2			27.3	2.1					1.81992	0.249989	7.15004	0.410003							40	34	3.8			28.9	3.9					1.85992	0.309986	7.16004	0.560003
Giannubilo, S.R., et al.	2011	10.1016/j.diabres.2011.07.007	100-g, 3-h OGTT			Italy	Europe	Europe		3rd (32-36wk)	3		cohort	40											2.1499	0.559975	7.19004	0.320002							40											2.54989	0.779965	7.21004	0.450003
Giannubilo, S.R., et al.	2011	10.1016/j.diabres.2011.07.007	100-g, 3-h OGTT			Italy	Europe	Europe		3rd (36-40wk)	3		cohort	40											2.57988	0.479979	7.22004	0.860005							40											2.88987	0.629972	7.86005	0.910006
Gkiomisi, A., et al.	2013	10.1016/j.cyto.2012.09.006	75g, 2-h OGTT; 5.1/10/8.5 mM	4	1	Greece	Europe	Europe		2nd	2		cohort	44	30.8	5.96992			28.8	4.64327					2.3199	0.928613	6.92004	1.26033	1.88001	0.46433	4.02002	1.19399			44	31.3	5.3066			29.7	5.96992					3.02986	1.85723	6.32004	1.39299
Gkiomisi, A., et al.	2013	10.1016/j.cyto.2012.09.006	75g, 2-h OGTT; 5.1/10/8.5 mM	4	1	Greece	Europe	Europe		3rd	3		cohort	44					29.7	4.64327					2.83987	1.7909	7.24004	1.32666	1.80001	0.397997	4.16003	1.45932			44					29.9	5.96992					3.54984	2.2552	6.45004	1.19399
Grissa, O., et al.	2007	10.1016/j.trsl.2007.03.007	WHO	5	1	Tunisia	Africa	Africa	North Africa	3rd	3		cohort	60											3.06986	0.21999	6.33004	0.320002							59											3.06986	0.249989	5.37003	0.650004
Guimarães, L.O., et al.	2014	10.1590/s1415-47572014000100003	criteria of the Brazilian Diabetes Society, 110/140 mg/dL			Brazil	South America	South America		after dianosis	2		cross-section	295	25	6.3			25.1	4.6					1.38415	0.649175	5.21079	1.37575	1.37317	0.416346	3.20405	1.11974			150	31.8	6.1			33.4	6.1					2.54364	0.825299	5.85729	1.22835
Hollingsworth, D.R., et al.	1982	10.2337/diacare.31.12.1092	NDDG	7	2	USA	North America	North America	American Hispanic, white, and black	2nd (25-27wk)	2		cohort	21	23	5.49909	21	2.29129							2.08865	1.13822	6.49086	0.948043							5	32	5.59017	34	6.4846							3.22894	0.782601	6.23226	0.751721
Hollingsworth, D.R., et al.	1982	10.2337/diacare.31.12.1092	NDDG	7	2	USA	North America	North America	American Hispanic, white, and black	3rd (34-37wk)	3		cohort	21											2.52896	1.24169	6.69774	1.54057							5											3.05959	0.252452	5.79264	0.578247
Hornnes, P.J., et al.	1984	10.1016/0026-0495(84)90188-4	NDDG	7	2	Denmark	Europe	Europe		before dietary treatment	3	37	cross-section	8	27	2.82843									2.2799	0.989905									9	30	3									2.83987	0.749966
Hou, W., et al.	2018	10.1074/mcp.RA117.000121	75g, 2-h OGTT; 5.1/10.0/8.5 mM	4	1	China	Asia	East Asia		12wk	1	12	case control	138	30.4	3.8	20.9	2.9			112.4	13.2	67.7	10			4.80003	1.00001	1.90001	0.400002					131	31.4	3.8	22.3	2.9			114.4	12.7	69.6	10.6			4.80003	0.900006
Hou, W.L., et al.	2016	10.1038/srep34070	75g, 2-h OGTT; 5.1/10.0/8.5 mM	4	1	China	Asia	East Asia		12wk	1	12	case control	474	29.8	3.8	22.5	3.3			110.4	12.6	66.4	9.4	1.69992	0.999955	4.90003	0.900006	1.80001	0.400002	2.50002	0.700004			268	30.8	3.8	23.1	3.5			113.2	13.1	68.6	10.4	1.89992	1.09995	4.90003	1.00001
Houde, A. A., et al.	2013	10.4161/epi.26554	75g, 2-h OGTT; WHO; 7.8 (2h) mM	5	1	Canada	North America	North America		1st	1		cohort	74	28.8	3.9			25.4	5.4					1.06995	0.479979	4.73003	0.770005	1.56001	0.280002	2.53002	0.740005			26	29.1	4			25.6	3.7					1.23994	0.499978	4.75003	0.900006
Houde, A. A., et al.	2014	10.1017/s2040174414000038	75g, 2-h OGTT; WHO; 7.8 (2h) mM	5	1	Canada	North America	North America		1st (10-14wk)	1		cohort	99	28.8	3.9			24.6	4.7					0.999955	0.44998	4.67003	0.790005	1.56001	0.320002	2.46002	0.690004			27	29.1	3.6			25.7	3.9					1.15995	0.509977	4.55003	0.600004
Houde, A. A., et al.	2014	10.1017/s2040174414000038	75g, 2-h OGTT; WHO; 7.8 (2h) mM	5	1	Canada	North America	North America		2nd (24-28wk)	2		cohort	99											1.71992	0.639971	6.26004	1.12001	1.80001	0.410003	3.62002	1.00001			27	29.1	3.6									1.87992	0.719968	5.90004	0.750005
Houde, A. A., et al.	2014	10.1017/s2040174414000038	75g, 2-h OGTT; WHO; 7.8 (2h) mM	5	1	Canada	North America	North America		3rd (36-39wk)	3		cohort	99											2.61988	0.859962	6.82004	1.28001	1.73001	0.420003	3.85002	1.13001			27	29.1	3.6									2.57988	0.969957	6.63004	1.10001
Hsu, H.W., et al.	1997	WOS:A1997XF78600022	100-g, 3-h OGTT; ACOG	6	2	USA	North America	North America	Mexican or Central American descent	32-36wk	3		cohort	8	23	2	24	2.2	29.4	3.8					2.33139	0.345474									8	28	5	31.7	3.4	36	4.5					2.72089	0.559984
Huang, Y., et al.	2018	10.1007/s00125-017-4505-y	75-g, 2-h OGTT; 5.1/10.0/8.5 mM	4	1	China	Asia	East Asia		12-16wk	1		cohort	386	28.1	3.7			21.4	2.9							4.73003	0.820005							88	29.7	3.9			22.6	3.4							4.80003	0.870005
Huang, Y., et al.	2016	10.1055/s-0036-1584566	75-g, 2-h OGTT; ADA2013; 5.1/10.0/8.5 mM	4	1	China	Asia	East Asia		at OTGG	2		cross-section	27	29.3	4.2											6.52004	1.37001	1.93001	0.450003	3.42002	1.24001			22	30.8	4.6											5.69004	1.30001
Huo, Y., et al.	2015	10.1590/1414-431x20143432	75-g, 2-h OGTT;5.1/10/8.5 mM	4	1	China	Asia	East Asia		before cesarean section	3	39.21	cohort	27	27.85	12.5227									2.79987	4.83221	4.93003	4.10499	1.40001	1.35101	2.89002	3.58537	1.27001	2.1824	30	29.23	15.3362									3.25985	5.64129	4.67003	4.87476
Idzior-Walus, B., et al.	2008	10.1007/s00404-008-0571-1	75-g, OGTT; WHO	5	1	Poland	Europe	Europe		26-32wk	2		cohort	17	26.2	4			25.6	3.4	114.4	13.2	77.3	8.7	1.89992	0.499978	6.60004	1.00001	2.20001	0.400002	3.50002	0.800005			44	30.5	6.6			27.8	5.2	120	15.7	79.9	8.8	2.69988	0.89996	6.60004	1.00001
Iimura, Y., et al.	2015	10.1111/jdi.12363	75-g, 2-h OGTT; 92/180/153 mg/dl	4	1	Japan	Asia	East Asia	Japanese women	20-28wk	2		cross-section	152											1.94188	0.908927			2.13604	0.401718	3.37732	0.978788			24											2.21623	0.840704
Iimura, Y., et al.	2015	10.1111/jdi.12363	75-g, 2-h OGTT; 92/180/153 mg/dl	4	1	Japan	Asia	East Asia	Japanese women	20-28wk	2		cross-section	151													6.62016	1.15034							24													6.53224	1.01984
Iyidir, O.T., et al.	2015	10.1007/s00404-014-3490-3	100-g OGTT; C&C	6	2	Turkey	Europe	Europe		24-28wk	2		cross-section	24	29.6	5.4			27.5	3.6					2.29977	0.817396	6.03831	1.46368	1.59298	0.377556	3.37732	1.03699			26	31.3	5.3			29.1	5.2					2.80782	1.059	6.7055	1.33955
Jameshorani, M. et al.	2018	10.9734/jpri/2018/41490	75-g, 2-h OGTT; 92/180/153 mg/dl	4	1	Iran	Asia	Asia	Ethnically Iranian women	24-28wk	2		case control	65											1.99833	0.313862	5.35302	1.10164	1.76365	0.50427	3.20664	0.9051	0.915444	0.14223	65											2.4838	0.919006	5.09442	1.35506
Javadian, P., et al.	2014	PMID: 24902020	100-g, 3-h OGTT; ADA14	6	2	Iran	Asia	Asia		24-28wk	2		case control	50	28.88	46.5276			25.69	30.8299					2.17107	7.35495	6.73007	14.3463	2.39334	3.28413	2.04242	4.33556			52	31.24	48.3865			26.94	27.6906					3.10565	11.6559	5.2382	15.2204
Jia, X.J., et al.	2015	10.1007/s12020-014-0318-7	75-g, 2-h OGTT; 92/180/153 mg/dl	4	1	China	Asia	East Asia		24-28wk	2		case control	92	28.43	3.35	22.15	3.04	26.6	5.5	110.66	12.89	70.04	8.87	2.40989	0.939958	6.14004	1.13001							84	29.19	3.91	23.38	3.72	26.75	3.53	107.99	12.22	69.37	8.62	2.2199	0.939958	5.40003	1.18001
Khan, R.. et al.	2013	10.3923/pjn.2013.423.426	NR			Pakistan	Asia	South Asia		28wk+	2		cross-section	97											1.90801	0.251315	5.03908	0.612882	1.45876	0.227309	2.2581	0.411174			103											2.14081	0.225913	5.32225	0.493667
Khosrowbeygi, A., et al.	2018	10.22088/cjim.9.1.71	75-g OGTT; ADA2014; 5.1/10.0/8.5 mM	4	1	Iran	Asia	Asia	Iranian with Lor ethnicity	24-28wk	2	26.13	case control	51	29.15	4.14203			27.25	1.28546					2.50446	1.12877	6.27545	1.88002	1.35015	0.544798	3.77815	1.44787			49	31.67	3.78			27.66	1.19					2.89159	1.51105	5.84022	1.78848
Khosrowbeygi, A., et al.	2016	10.1007/s12020-015-0697-4	75-g, 2-h OGTT; 92/180/153 mg/dl	4	1	Iran	Asia	Asia	Iranian with Lor ethnicity	24-28wk	2	25.53	cross-section	30	28.53	5.14859	24.84	1.53362	26.97	1.5884	104	6.07972	72	6.24404	2.52862	1.14462	6.62352	1.77901	1.60513	0.308777	3.86012	1.37392			30	32.63	3.9436	25	1.25976	27.59	1.25976	107	8.4897	75	8.92788	3.14686	1.43278	6.07451	1.63029
Kinalski, M., et al.	2005	10.1055/s-2005-870238	75-g, OGTT; WHO	5	1	Poland	Europe	Europe		24-28wk	2	26.6	cross-section	30	28.24	6.05	22.39	2.78	25.61	3.41					1.84992	0.569975	6.73004	1.04001	1.47001	0.300002	4.42003	0.980006			80	29.09	4.96	23.23	3.96	27.11	4.58					2.04991	1.23994	7.11004	1.54001
Knopp, R.H., et al.	1980	10.2337/diacare.3.3.416	O'Sullivan and Mahan criteria	8	2	USA	North America	North America	Boston, USA	at OGTT	2		cross-section	38	26	6									2.13381	0.65482	5.45646	0.72408					2.04294	0.18102	22	30	5									2.33703	1.2419	5.40474	1.18956
Knopp, R.H., et al.	1992	10.2337/diacare.15.11.1605	100-g, 3-h OGTT; 95/180/155/140 mg/dl	6	2	USA	North America	North America	1970 and 1980 census data in King County population	at OGTT	2		cohort	521	28	5			22.5	3.6					1.85992	0.67997									96	31	5			23.8	4.6					2.2899	0.67997
Korkmazer, E., et al.	2015	10.3109/01443615.2014.948408	100-g, 3-h OGTT; C&C	6	2	Turkey	Europe	Europe		24-28wk	2		case control	40	27	5									1.82898	0.53063	6.28398	1.26714	1.8102	0.3879	3.59454	1.293			39	32	4									2.49509	0.9032	6.0771	1.11198
Koukkou, E., et al.	1996	10.1136/jcp.49.8.634	75-g, 2-h OGTT; EASD criteria; 9.0(2h) mM	3	1	UK	Europe	Europe	racially heterogeneous (Caucasians, Asians and Africans/Afrocaribbeans),	3rd	3	31.3	cross-section	22	29.9	5.1			29.7	5.4							6.71004	1.00001	1.72001	0.300002	4.01002	1.10001			20	30.5	4.4			32.2	5.2							6.23004	1.60001
Kumru, P., et al.	2016	10.1016/j.tjog.2016.04.032	100-g, 3-h OGTT; 95/180/155/140 mg/dl	6	2	Turkey	Europe	Europe		1st (6-13wk)	1		cohort	295	27.8	4.7			23.3	2.9	106.9	9.8	68.6	8.1	1.19448	0.447084	4.44275	0.848208	1.76365	0.421518	2.24206	0.636156			38	28.6	4.6			24.9	2.8	110.4	11.3	71.2	9.9	1.63592	0.744011	5.01684	1.01371
Lehmann, R., et al.	2015	10.1055/s-0035-1549887	75-g, 2-h OGTT, 92/180/153 mg/dl	4	1	Germany	Europe	Europe	caucasian woman from the southern part of Germany	24-27wk	2	26.4	cross-section	15	30	1			25.6	0.8	109	3	67	2	1.84704	0.114029	6.26846	0.281874	2.13345	0.10344	3.30491	0.235326			9	32	1			29.8	2.5	113	3	71	3	2.65428	0.292411	6.03055	0.395658
Li, D.D., et al.	2015	10.4238/2015.July.14.1	NR			China	Asia	East Asia		3rd	3	38.9	cross-section	110	29	2.1			24.68	2.62					2.11991	1.00995	5.08003	0.990006	1.25001	0.590004	2.61002	1.12001			110	28.1	2.5			27.89	3.98					2.53989	0.739967	6.17004	1.09001
Li, G.H., et al.	2018	10.1002/dmrr.3003	75-g, 2-h OGTT; 5.1/10.0/8.5 mM	4	1	China	Asia	East Asia		1st (<15wk)	1		cohort	173	30.11	2.76212			23.95	4.472	111.9	11.5746	69.88	9.33859	1.63993	0.920665			1.71001	0.407744	2.01001	0.526121			75	30.75	3.3775			25.25	3.89711	118.9	18.6772	73.899	15.7835	1.65993	0.779388
Li, G.H., et al.	2015	10.1177/1933719114557896	75-g, 2-h OGTT; 5.1/10.0/8.5 mM	4	1	China	Asia	East Asia		6-15wk	1	11.7	cohort	2166	30.4	7.36	20.81	5.45							1.25994	0.629972	4.56003	0.820005	1.97001	0.500003	2.09001	0.590004			379	31.6	4.25	22.57	4.75							1.60993	0.879961	4.79003	1.08001
Li, J., et al.	2016	10.3109/09513590.2015.1126707	75-g, 2-h OGTT; 5.1/10.0/8.5 mM	4	1	China	Asia	East Asia		24-28wk	2	26.2	cross-section	43	30.6	3.8	21.2	2.5	27.9	2.4	112	10	67	5	2.56989	1.01995	4.30003	1.10001	1.70001	0.400002	2.60002	0.500003			35	29.3	3.1	20.9	2.2	28.7	3.9	118	12	75	6	3.88983	1.01995	4.90003	1.70001
Li, J.Y., et al.	2017	10.26355/eurrev_201712_14016	75-g, 2-h OGTT; 5.1/10.0/8.5 mM	4	1	China	Asia	East Asia		24-32wk (at OGTT)	2	28.13	cross-section	100	29.84	4.17	22.27	2.53							2.50989	0.789965	5.02003	1.05001	1.53001	0.370002	2.86002	0.870005	0.950006	0.330002	100	31.52	3.67	23.26	2.97							2.91987	1.35994	5.53003	1.07001
Li, L., et al.	2017	10.7727/wimj.2015.017	75-g, 2-h OGTT; 5.1/10.0/8.5 mM	4	1	China	Asia	East Asia		24-28wk	2		case control	410	28.34	3.99	20.86	2.84			100.5	10.89	63.48	7.36	2.75988	1.21995	6.48004	1.31001							200	29.87	4.47	21.78	3.47			100.88	10.5	64.35	7.64	3.36985	1.32994	6.33004	1.46001
Li, S.M, et al.	2015	10.1007/s12020-014-0309-8	75-g, 2-h OGTT; 92/180/153 mg/dl	4	1	China	Asia	East Asia		28wk (at OGTT)	2	28	cross-section	50	29.42	18.3848			26.37	27.1529					2.1799	4.7374	6.51004	6.50542	1.90001	2.82844	2.95002	5.16191			51	30.53	20.7816			38.2	36.7069					2.34989	3.8562	6.83004	6.42733
Li, X.M., et al	2015	10.1016/j.ando.2014.10.001	75-g, 2-h OGTT; 5.1/10.0/8.5 mM	4	1	China	Asia	East Asia		before delivery or cesarean	3		cohort	42			23.0429	6.8963			127.257	5.3805	79.0714	3.3263	2.92273	1.00688	5.35435	1.08243	1.90642	0.434272	3.52795	0.832286			48			27.7	4.6055			124.833	4.3931	79.9	3.1468	3.44981	0.915085	5.13002	0.961271
Li, Y.Y., et al	2015	10.12659/MSM.892431	75-g, 2-h OGTT; 5.1/10.0/8.5 mM	4	1	China	Asia	East Asia		24-28wk	2		cross-section	30	26.53	1.91			19.18	0.68					2.2299	0.549975	5.65004	0.630004	1.81001	0.420003	2.54002	0.730005			30	31.83	3.91			21.8	1.02					2.79987	0.849962	5.44003	0.840005
Liang, Z.X., et al	2014	10.3109/09513590.2013.871515	100-g, 3-h OGTT; NDDG	7	2	China	Asia	East Asia		24-28wk	2	25.7	case control	35	29.3	3.06	20.3	1.54							2.09991	0.239989	3.90002	0.510003							35	29	2.53	20.2	1.51							2.39989	0.429981	4.40003	1.03001
Liang, Z.X., et al	2016	10.1111/jdi.12385	ADA 2011			China	Asia	East Asia		on delivery	3	38.4	cohort	35	29	3.2	22.9	3.2	29.4	3.2					2.39989	0.89996	4.80003	2.00001	2.40001	0.800005	2.20001	0.800005			38	28	4.1	23.2	3.6	32.1	2.1					3.19986	1.29994	5.90004	2.70002
Liang, Z.X., et al	2016	10.3109/01443615.2015.1060197	100-g, 3-h OGTT; NDDG	7	2	China	Asia	East Asia		24-28wk	2	25.1	cross-section	50	27.1	5.4	22.1	2.1							2.69988	0.699969	4.60003	1.70001							55	28.2	5.1	22.7	1.7							5.79974	1.39994	6.90004	2.10001
Liu, B., et al	2016	10.1111/jog.12931	75-g, 2-h OGTT; 5.1/10.0/8.5 mM	4	1	China	Asia	East Asia		prior to C-section	3	39.1	cohort	25	30.4	5.34	19.71	2.25	25.07	3.1					2.72988	0.999955			1.67001	0.360002	3.44002	0.970006			28	31.79	3.93	22.83	3.79	27.25	3.22					3.05986	1.24994
Liu, B., et al	2016	10.1186/s12884-016-0846-7	75-g, 2-h OGTT; 5.1/10.0/8.5 mM	4	1	China	Asia	East Asia		24-28wk (at OGTT)	2		cohort	1270	29.42	3.82	20.47	2.6	23.65	2.65					2.08991	0.759966	6.11004	0.990006	1.85001	0.330002	3.30002	0.810005			276	31.85	4.24	21.2	3	24.46	3.09					2.3099	0.839962	6.09004	1.02001
Liu, X., et al	2019	10.1016/j.envint.2019.03.035	75-g, 2-h OGTT; 5.1/10.0/8.5 mM	4	1	China	Asia	East Asia		1st	1		case control	126	29.2	2.8			21.7	2.8					1.39994	0.499978	4.40003	0.800005							63	29.5	3.1			22.3	3					1.69992	0.699969	4.60003	0.900006
Lou, Y., et al	2014	10.1016/j.diabres.2014.01.014	75-g, OGTT; ADA 2011; 92/180/153 mg/dl	4	1	China	Asia	East Asia		prenatal examinations	4		cohort	96	27.88	2.16	20.33	1.18							1.47993	0.429981	4.74003	0.440003	1.30001	0.120001	3.21002	0.510003			164	28.3783	2.419	23.3763	3.1809							1.74821	0.393668	5.24225	0.39587
M, L., et al	2018	10.1016/j.mgene.2018.02.003	75-g, 2-h OGTT; 140(2h) mg/dl	5	1	India	Asia	South Asia	Pregnant women from South India	24-28wk	2	27.12	case control	240											1.86206	0.309346	2.20353	0.572023	1.40006	0.209725	2.51282	0.605124			230											1.9062	0.323233	5.20122	0.829589
Maitland, R. A., et al	2014	10.1111/dme.12482	75-g, 2-h OGTT; 5.1/10.0/8.5 mM	4	1	UK	Europe	Europe	obese women, UK	1st	1		cohort	77	31	17.91			36.11	4.95	119	8.7	72.5	6.7	1.52993	1.37994	5.42003	1.21001	1.71001	1.26001	2.93002	1.34001	0.710004	1.38001	29	34				35.27	3.6	123.3	7.9	76.4	7.5	1.66993	1.41994	5.31003	1.18001
Makgoba, M., et al	2011	10.2337/dc10-2264	75-g, 2-h OGTT; WHO; 6(FG)/7.8(2h) mM	5	1	UK	Europe	Europe	White 108 (68.4%): 58 (64.4%) Black 31 (19.6%): 23 (25.6%) Asian 12 (7.6%): 6 (6.7%) Other 7 (4.4%): 3 (3.3%)	1st	1	12	case control	158	33.1	4.7			25.2	4							4.62003	0.760005							90	34.2	4.9			30	7.9							4.86003	0.900006
Maple-Brown, L., et al	2012	10.1210/jc.2012-2290	100-g, 3-h OGTT; NDDG	7	2	Canada	North America	North America	White (%) 350 (73.4) : 123 (62.1) Asian (%) 48 (10.1) : 35 (17.7) Other (%) 251 (52.6) : 136 (68.7)	late 2nd - early 3rd	2	29	cohort	477	34	4.2									2.39989	0.799964			1.70001	0.400002	3.70002	1.10001			198	34.6	4.5									2.69988	0.799964
Marin, A.J., et al	2012		100-g, 3-h OGTT; 180/155/140 mM	6	2	Romania	Europe	Europe		1st	1		cohort	24	27.92	5.9	22.9	4.3							1.92494	0.3387	4.96512	0.7758							15	26.8	2.7	30.9	2.8							2.5346	0.31612	6.2064	0.442465
Marseille-Tremblay, C., et al	2008	10.1002/mrd.20842	NR			Canada	North America	North America		at delivery	3	39	cohort	7	29.6	12.9642			22.5	4.2332					2.94987	1.24345	6.62004	1.1906	1.81001	0.238119	3.66002	1.21705			7	31.3	10.3184			28	10.8476					3.00987	1.29636	6.87004	1.58746
McGrowder, D., et al	2009	10.2478/v10011-009-0007-x	75-g, 2-h OGTT; WHO	5	1	Jamaica	North America	North America		3rd	3		cross-section	90	29.61	9.77144					115.23	21.7248	71.59	18.1199	1.42994	1.89728	5.01003	3.03581	1.45001	0.758951	3.05002	3.22554	0.330002	0.474345	84	30.18	8.06533					116.54	17.266	72.81	12.1431	1.82992	0.916474	5.71004	2.19965
Metzger, B.E., et al	1980		100-g, OGTT; O'Sullivan and Mahan	8	2	USA	North America	North America		30-39wk	3		cross-section	8	23.4	4.80833									2.08865	0.734458	5.53404	1.17029							13	30.9308	6.234									3.75002	1.40281	5.64179	1.2385
Meyer, B., et al	1996	10.1111/j.1479-828X.1996.tb02705.x	75-g, 2-h OGTT; 8.0(2h) mM	2	1	USA	North America	North America	Illawarra area, USA	within a few days of diagnosis	2		cross-section	36											2.2599	0.849962	6.10004	1.33001							44											2.60988	1.23994	6.03004	1.19001
Miettinen, H.E., et al	2014	10.1194/jlr.P049510	75-g, 2-h OGTT; 5.3/10.0/8.6 mM	1	1	Finland	Europe	Europe	Finnish origin except two subjects (Estonian and Russian origin)	1st (10-14wk)	1		cohort	30	32.1	1			33.3	0.5					1.40994	0.109995	4.75003	0.130001	1.64001	0.0600004	2.46002	0.100001			22	32.2	0.8			36.9	1					1.48993	0.159993	4.84003	0.190001
Miettinen, H.E., et al	2014	10.1194/jlr.P049510	75-g, 2-h OGTT; 5.3/10.0/8.6 mM	1	1	Finland	Europe	Europe	Finnish origin except two subjects (Estonian and Russian origin)	2rd (22-25wk)	2		cohort	30					34.2	0.6					1.83992	0.149993	5.70004	0.180001	1.77001	0.100001	3.10002	0.150001			22					37.4	1					1.98991	0.159993	5.65004	0.190001
Miettinen, H.E., et al	2014	10.1194/jlr.P049510	75-g, 2-h OGTT; 5.3/10.0/8.6 mM	1	1	Finland	Europe	Europe	Finnish origin except two subjects (Estonian and Russian origin)	3nd (34-36wk)	3		cohort	27					35.8	0.5					2.43989	0.169992	6.29004	0.190001	1.76001	0.0700004	3.57002	0.190001			21					38.3	1.1					2.75988	0.239989	6.27004	0.250002
Miettinen, H.E., et al	2018	10.1016/j.atherosclerosis.2018.06.879	75-g, 2-h OGTT; 5.3/10.0/8.6 mM	1	1	Finland	Europe	Europe	With the exception of two subjects all study subjects were of Finnish origin.	3rd (34-36wk)	3		cohort	13	29.9	1.9			35.5	0.8					2.34989	0.209991	6.00004	0.220001	1.73001	0.100001	3.45002	0.260002			15	31.1	0.9			39.2	1.2					2.52989	0.179992	5.80004	0.180001
Mm, W.Q., et al	2014	10.1016/j.ejogrb.2014.09.008	75-g, 2-h OGTT; 5.1/10.0/8.5 mM	4	1	China	Asia	East Asia		before cesarean section	3	39	cohort	36	31.5222	3.8793	25.4333	3.3074							3.06649	0.989327	5.96671	0.886579	1.78888	0.31235	3.83337	0.797473			37	32.2459	3.7978	25.5622	2.9245							3.35661	1.01716	5.75685	1.0684
Molnar, J., et al	2008	10.1007/s12011-007-8018-2	75-g, 2-h OGTT; WHO-1999	5	1	Hungary	Europe	Europe		24-28wk	2		cross-section	20	32	3.9	23	6.25							1.89992	0.759966	6.30004	0.940006	2.00001	0.340002	3.90002	0.940006			17	31	3.6	24.1	5.61							1.99991	0.639971	6.40004	1.12001
Montelongo, A., et al	1992	10.2337/diab.41.12.1651	100-g, 3-h OGTT; 105/190/165/145 mg/dl	7	2	Spain	Europe	Europe	Finnish origin except two subjects (Estonian and Russian origin)	1st (9-10wk)	1		cohort	12	28.7	4.50333	22.37	1.21244							0.67997	0.346395	4.48003	0.623542	1.55001	0.450336	2.82002	0.623542	0.100001	0.103924	9	30.8	6.3	23.27	1.92							0.869961	0.299987	4.67003	1.11001
Montelongo, A., et al	1992	10.2337/diab.41.12.1651	100-g, 3-h OGTT; 105/190/165/145 mg/dl	7	2	Spain	Europe	Europe	Finnish origin except two subjects (Estonian and Russian origin)	2nd (21-23wk)	2		cohort	12											1.16995	0.346395	6.02004	0.727466	2.00001	0.692825	4.11003	0.519618	0.150001	0.103924	9											1.53993	0.65997	5.90004	1.05001
Montelongo, A., et al	1992	10.2337/diab.41.12.1651	100-g, 3-h OGTT; 105/190/165/145 mg/dl	7	2	Spain	Europe	Europe	Finnish origin except two subjects (Estonian and Russian origin)	3rd (32-34wk)	3		cohort	12											2.02991	0.900626	6.69004	1.24708	1.76001	0.450336	4.57003	1.14316	0.360002	0.311771	9											2.05991	0.689969	6.30004	0.990006
Morimitsu, L.K., et al	2007	10.1016/j.diabres.2007.04.013	100-g, 3-h OGTT; 5.3/10.0/8.6/7.8 mM	6	2	Brazil	South America	South America	55% white : 65% white 36% mulatto : 8% mulatto 4% black : 13% black 0 : 9% oriental	28-34wk	3		cohort	11	27	7	23.2	2.4	27.6	2.3					1.65737	0.640143	5.05822	0.99561	1.45592	0.418932	2.8446	1.04216			23	32	7	28.8	5.8	32.5	5.4					2.26477	0.68869	5.88832	1.13267
Mou Y.Y., et al	2016	WOS:000377594100148	75-g, 2-h OGTT; 5.1/10.0/8.5 mM	4	1	China	Asia	East Asia		24-28wk	2	25.93	cross-section	40	28.87	4.17	22.19	3.34			128.4	15.6	75.6	7.9	0.949958	0.499978	3.90002	0.600004	1.35001	0.230001	2.80002	0.560003			40	29.15	5.35	23.38	3.01			130.4	16.4	76.8	8.9	2.02991	0.779965	4.74003	0.550003
Mrizak, I., et al	2013	10.1186/1476-511X-12-93	NDDG	7	2	Tunisia	Africa	Africa		3rd	3		cross-section	24	28.3	4.24			29.7	2.23	111.13	5.6	61.46	7.9	1.98991	0.22999	5.12003	1.26001	1.47001	0.550003	2.59002	1.39001			28	31.7	5.5			28.5	1.8	113.01	9.28	61.97	10	2.39989	0.929958	5.43003	1.54001
Mrizak, I., et al	2014	10.4149/gpb-2013075	NR			Tunisia	Africa	Africa		at delivery	3		cohort	30			23.15	2.3							1.91991	0.139994	5.74004	0.210001	2.25001	0.160001	2.61002	0.260002			30			24.9	2.9							2.47989	0.149993	5.19003	0.320002
Naf, S., et al	2012	10.1371/journal.pone.0047601	100-g, 3-h OGTT; NDDG	7	2	Spain	Europe	Europe		early 3rd	3	28	cohort	130	31.35	4.9					116.05	13.86	68.09	9.73			6.68004	1.10001	1.91001	0.310002					77	31.83	5.26					118.68	12.56	68	8.77			6.59004	1.09001
Ning, H., et al	2016	10.1007/s00592-016-0867-8	75-g, 2-h OGTT; 5.1/10.0/8.5 mM	4	1	China	Asia	East Asia		23-30wk	2	26.57	cross-section	55	26.41	2.92	20.96	4.24	23.72	2.83	105.13	6.15	73.17	3.79	2.64468	0.201414	6.28941	0.322474							46	27.42	3.56	21.25	3.71	24.17	3.14	106.24	5.24	74.61	4.28	2.9949	0.231558	5.88418	0.35273
Nolan, C.J., et al	1995	10.2337/diacare.18.12.1550	50-g OGTT; 9.0 (1h)/7.0(2h) mM			Australia	Australia	Australia	Australian/Western European-born & Asian-born	5-8wk	1		cohort	108											1.02995	0.369983									15											1.20995	0.409982
Nolan, C.J., et al	1995	10.2337/diacare.18.12.1550	50-g OGTT; 9.0 (1h)/7.0(2h) mM			Australia	Australia	Australia	Australian/Western European-born & Asian-born	9-12wk	1		cohort	128											1.15995	0.429981									10											1.62993	0.479979
Nolan, C.J., et al	1995	10.2337/diacare.18.12.1550	50-g OGTT; 9.0 (1h)/7.0(2h) mM			Australia	Australia	Australia	Australian/Western European-born & Asian-born	13-16wk	1		cohort	50											1.61993	0.999955									4											1.35994	0.209991
Nolan, C.J., et al	1995	10.2337/diacare.18.12.1550	50-g OGTT; 9.0 (1h)/7.0(2h) mM			Australia	Australia	Australia	Australian/Western European-born & Asian-born	17-40wk	2		cohort	64											2.1499	0.959957									9											2.56989	1.38994
Ortega-Senovilla, H., et al	2013	10.1210/jc.2013-1614	75-g, 2-h OGTT; 95/180/155 mg/dl	1	1	Germany	Europe	Europe		<1week before vaginal delivery	3		cohort	90	28.9822	5.4873	25.6633	5.5196							2.86879	0.959174									80	30.425	4.4825	27.35	4.901							2.89588	0.898974
Paradisi, G., et al	2002	10.2337/diacare.25.3.560	100-g, 3-h OGTT; NDDG	7	2	Italy	Europe	Europe		3rd	3	34	cohort	15	31.9	0.5	23.7	0.5	26.6	0.4					2.47364	0.139996	6.32277	0.248256	1.52057	0.06465	3.82987	0.126714			13	33	1.2	26.5	1.4	29.7	1.3					2.25123	0.111771	6.21157	0.121542
Paradisi, G., et al	2010	10.3109/09513591003632084	100-g, 3-h OGTT; 95/180/155/140 mg/dl	6	2	Italy	Europe	Europe		1st (8-11wk)	1		cohort	38	31.6	5.3014	23.7	5.73291	24.72	5.67126					1.28379	0.743984	4.81875	0.927776	1.63513	0.290129	2.56479	0.672718			12	34.75	2.94449	26.8	8.48705	28	8.07136					1.33786	0.530328	4.76238	0.57601
Paradisi, G., et al	2010	10.3109/09513591003632084	100-g, 3-h OGTT; 95/180/155/140 mg/dl	6	2	Italy	Europe	Europe		2nd (23-25wk)	2		cohort	38					26.23	5.60962					1.84603	0.812188	6.45129	1.07444	1.96329	0.357082	3.51127	0.924588			12					29.19	7.65566					2.25608	0.957797	6.84411	1.22906
Paradisi, G., et al	2010	10.3109/09513591003632084	100-g, 3-h OGTT; 95/180/155/140 mg/dl	6	2	Italy	Europe	Europe		3rd (33-36wk)	3		cohort	38					28.25	5.85619					2.38422	0.88944	6.98298	1.09994	2.05096	0.376212	3.93693	0.8401			12					30.58	6.96284					2.75092	0.946064	7.34631	1.34462
Pazhohan, A., et al	2019	10.1080/14767058.2017.1402876	75-g, 2-h OGTT; 92/180/153 mg/dl	4	1	Iran	Asia	Asia	Azerbaijani 481 (61.8%) : 106 (60.2%) Kurdish 285 (36.6%) : 67 (38.1%) Others 12 (1.6%) : 3 (1.7%)	9wks	1	9	cohort	778	24.23	3.21			24.28	3.04					1.85269	0.500147	5.06597	0.7758							176	27.47	3.54			26.84	3.87					2.23881	1.19222	5.24699	0.822348
Prieto-Sanchez, M.T., et al	2017	10.1016/j.clnu.2016.01.014	100-g, 3-h OGTT; 95/190/165/145 mg/dl	7	2	Spain	Europe	Europe		At parturition	3		cohort	25	31.1	4.5	23.2	4	27.9	3.5					2.50638	0.773365	6.82704	1.26714	1.89037	0.49134	3.64626	1.21283			43	33.9442	3.9189	27.1302	5.3189	30.9977	5.2796					2.67284	0.824925	6.33871	1.10264
Oiu, C., et al	2007	PMID: 17223732	100-g, 3-h OGTT; 105/190/165/145 mg/dl	7	2	USA	North America	North America	Non-Hispanic White 67(69.8%) : 66(62.8%) African American 6(6.3%) : 9(8.6%) Other 18(18.8%) : 23(21.9) Missing 5(5.1%) : 7(6.7)	during the intrapartum	3		case control	96	31.7		22.8	3.91918							2.01188	0.719023	4.97546	1.03884	1.45592	0.329388	2.5679	0.836138			105	33.1	6.14817	29.5	7.17287							2.51993	1.00649	4.71428	1.11294
Qiu, Y.H., et al	2016	10.4238/gmr.15027711	75-g, 2-h OGTT; ADA2008; 95/180/155 mg/dl	1	1	China	Asia	East Asia		by face-to-face interview	4		case control	265	28.21	9.83			27.15	4.8					3.04615	1.32466	6.1883	1.1818	1.38248	0.296873	3.16837	0.68348			223	31.52	9.25			30.72	5.64					2.88121	1.22519	6.0184	1.20042
Ranheim, T., et al	2004	10.1111/j.0001-6349.2004.00413.x	75-g, 2-h OGTT; 7.8(2h) mM	5	1	Norway	Europe	Europe		just before cesarean section	3	38.1	cohort	29	30.6	4.84665	23.5	3.76962	28.3	3.2311	120	16.1555	74	10.7703	2.89987	1.07698	7.00004	1.61556	1.80001	0.484668					22	30.6	3.75233	27.4	5.15946	31.4	4.69042	117	16.1555	76	10.7703	3.39985	1.40706	6.50004	1.40713
Reyes-López, R., et al	2014	10.1002/dmrr.2538	ADA 2010			Mexico	North America	North America	Mexican women	late 2nd, early 3rd (at the OGTT)	2	26.6	cross-section	108	29	8	24	4	27	4					2.44993	0.86933	5.37888	0.98268	1.57746	0.2586	2.68944	0.93096			90	31	7	29	5.5	32	5.5					2.4838	0.77901	5.3013	0.98268
Rizzo, M., et al	2008	10.1111/j.1464-5491.2008.02613.x	100-g, 3-h OGTT; ADA; 95/180/155/140 mg/dl	6	2	Turkey	Europe	Europe		24-28wk	2	26	cross-section	23	30	5			28	4					2.1999	0.799964	6.00004	0.800005	1.80001	0.400002	3.20002	0.800005			27	32	5			29	4					2.39989	0.699969	6.30004	0.800005
Rojas, I., et al	2002	10.1385/endo:19:2:185	NR			Spain	Europe	Europe	Spanish population	22-29wk	2		case control	38	30.9	4.5			24.7	4.5					1.94991	0.609973	6.23004	1.37001	2.00001	0.530003	3.43002	1.25001			38	31.7	4.6			26.6	4.9					2.1699	0.799964	6.42004	1.25001
Ruiz-Palacios, M., et al	2017	10.3390/ijms18061203	100-g, 3-h OGTT; 105/190/165/145 mg/dl	7	2	Spain	Europe	Europe		3rd (28-32wk)	3		cohort	25			23.2	4	26	3.5					2.06607	0.999165									43			27.1302	5.3189	29.7442	4.6588					2.39558	0.800511
Sánchez-Vera, I., et al	2007	10.1016/j.metabol.2007.06.020	ADA2002			Spain	Europe	Europe	white women who spoke Spanish fluently	15wk	1	15	case control	45	31.1	0.5	23.3	0.53																	62	32.2	0.5	27.8	0.68
Sánchez-Vera, I., et al	2007	10.1016/j.metabol.2007.06.020	ADA2002			Spain	Europe	Europe	white women who spoke Spanish fluently	15wk	1	15	case control	45											0.799964	0.329985	4.30003	1.32001							36											1.13995	0.459979	5.20003	1.27001
Sánchez-Vera, I., et al	2007	10.1016/j.metabol.2007.06.020	ADA2002			Spain	Europe	Europe	white women who spoke Spanish fluently	24wk	2	24	case control	45											1.19995	0.43998	5.00003	1.55001							33											1.59993	1.63993	5.80004	1.55001
Sánchez-Vera, I., et al	2007	10.1016/j.metabol.2007.06.020	ADA2002			Spain	Europe	Europe	white women who spoke Spanish fluently	32wk	3	32	case control	45											1.69992	0.649971	5.90004	1.65001							30											2.09991	0.939958	7.20004	1.65001
Sarkar, P.D., et al	2006		NR			India	Asia	South Asia		24-28wk	2		cross-section	32	33.1	7.2			24	4.9					1.77253	0.447084	4.94443	0.475824	1.22576	0.131886	3.82728	0.15516			46	32.3	4.2			26.8	3.71					2.47928	0.200962	5.44353	0.159815
Savona-Ventura, C., et al	2016	10.1515/jpm-2015-0027	100-g, 3-h OGTT for subjects from Spain; 75-g, 2-h OGTT for other participants			Tunisia, Spain, Serbia, Malta, Italy, Greece	Europe	Europe	1062 pregnant Mediterranean women Tunisia (n = 112), Spain (n = 187), Serbia (n = 126), Malta (n = 309), Italy (n = 150), and Greece (n = 178)	24-32wk	2		case control	587											2.09991	0.799964									446											3.39985	2.2999
Savona-Ventura, C., et al	2016	10.1515/jpm-2015-0027	100-g, 3-h OGTT for subjects from Spain; 75-g, 2-h OGTT for other participants			Tunisia, Spain, Serbia, Malta, Italy, Greece	Europe	Europe	1063 pregnant Mediterranean women Tunisia (n = 112), Spain (n = 187), Serbia (n = 126), Malta (n = 309), Italy (n = 150), and Greece (n = 178)	24-32wk	2		case control	590													6.60004	1.30001							452													6.70004	1.40001
Savona-Ventura, C., et al	2016	10.1515/jpm-2015-0027	100-g, 3-h OGTT for subjects from Spain; 75-g, 2-h OGTT for other participants			Tunisia, Spain, Serbia, Malta, Italy, Greece	Europe	Europe	1064 pregnant Mediterranean women Tunisia (n = 112), Spain (n = 187), Serbia (n = 126), Malta (n = 309), Italy (n = 150), and Greece (n = 178)	24-32wk	2		case control	582															1.70001	0.500003					375
Savona-Ventura, C., et al	2016	10.1515/jpm-2015-0027	100-g, 3-h OGTT for subjects from Spain; 75-g, 2-h OGTT for other participants			Tunisia, Spain, Serbia, Malta, Italy, Greece	Europe	Europe	1065 pregnant Mediterranean women Tunisia (n = 112), Spain (n = 187), Serbia (n = 126), Malta (n = 309), Italy (n = 150), and Greece (n = 178)	24-32wk	2		case control	485																	4.10003	1.10001			287
Savvidou, M., et al	2010	10.2337/db10-0688	75-g, 2-h OTGG; WHO; 7(FG)/7.8(2h) mN	5	1	UK	Europe	Europe	White 148 (59.7%) : 73 (58.9%) Black 62 (25.0%) : 34 (27.4%) Asian 29 (11.7%) : 11 (8.9%) Other 9 (3.6%) : 6 (4.8%)	1st (11-13wk)	1	12	case control	248	32.6	5.2			25.4	5.2	111.7	16.6	71.4	8.9			4.59003	0.850005	1.68001	0.360002	2.29001	0.710004			124	34.3	5			29.2	7.9	118.4	14.1	72.9	8.4			4.88003	0.900006
Schaefer-Graf, U. M. , et al	2011	10.1111/j.1464-5491.2011.03346.x	75-g, 2-h OTGG;5.0/10.0/8.6 mM	4	1	Germany	Europe	Europe		<1 week before delivery	3		cohort	190	30	5.51362	25.7	5.51362	30.9	5.51362					2.83987	1.10267	6.56004	1.51625							150	31.1	4.89898	27.7	4.89898	32.8	8.57321					2.91987	0.979752	6.67004	1.4697
Scifres, C.M., et al	2011	10.1210/jc.2010-2084	NR			USA	North America	North America		before delivery (37-40wk)	3		cohort	10	24	2.4	22.1	1.4							1.62463	0.447084	6.62275	2.50325							10	32.8	6.3	41.5	7.1							2.76492	1.09852	5.04011	0.912858
Seghieri, G., et al	2003	10.1016/s0026-0495(03)00032-5	100-g, 3-hour OGTT; ADA	6	2	Italy	Europe	Europe		24-28wk	2	28.7	cross-section	78	32.3	3.7	23.2	3.8	26.3	3.7							6.70004	1.10001	1.60001	0.300002					15	34.6	3.1	23.8	2.6	26.7	3.2							7.30005	1.20001
Shelley-Jones, D. C.	1993		75-g, 2-h OGTT; 5.5/8.0(2h) mM	2	1	Australia	Australia	Australia	Asian-born with GDM 19; Caucasians with GDM 16	at OGTT (26wk+)	2		cross-section	15					25.8	3.09839					2.02991	0.658378	7.39005	1.74285							35					26.69	3.7321					2.66816	0.622926	6.61456	1.19645
Siddiqui, K., et al	2018	10.1080/09513590.2017.1411472	100-g, 3-hour OGTT; ADA	6	2	Saudi Arabia	Asia	Asia		24-32wk	2		case control	21	31.9	4.6	27.4	4.6			111.2	10.1	63.9	7.4	2.44993	0.958521	6.52189	1.24387	1.27748	0.250842	1.9757	0.612882			14	31.5	4.7	29.9	5.4			110.6	9.8	67.2	6.4	2.57299	0.829815	6.31501	1.11198
Simon-Muela, I., et al	2015	10.1111/eci.12375	100-g, 3-hour OGTT; Pregnancy Spanish Group (NDGG+ADA)	6	2	Spain	Europe	Europe		27wk	2	27	case control	71	31.1	5.3					113.4	12.3	67.4	9.8			6.77004	1.09001	1.91001	0.320002	3.96002	0.970006			66	32.2	4.8					118.6	13.3	67.9	9.4			6.52004	1.06001
Sobki, S.H., et al	2004	PMID: 15235692	75-g, 2-h OGTT			Saudi Arabia	Asia	Asia		at delivery	3		cohort	40											2.92987	2.2135	6.73004	1.07518	1.71001	0.379476	3.71002	0.948689			46											3.22333	1.32501	6.65712	1.84616
Soydinc, S., et al	2013		100-g, 3-h OGTT; 95/180/155/140 mg/dl	6	2	Turkey	Europe	Europe		3rd	3	32	cross-section	33	30.8	3.9			27.4	3.6	109.81	6.2	69.66	4.1	2.14363	0.74514			1.4073	0.31032	3.06312	0.87924			42	32.5	5.3			28.5	2.4	114.66	9.9	73.76	8.7	2.52569	0.88062
Sreckovic, I., et al	2014	10.1016/j.bbalip.2014.07.021	75-g OGTT;			Austria	Europe	Europe	Caucasian white	prior to cesarean section	3	39	cohort	11	28	3	21	3	27	5									1.57746	0.59478	3.98244	1.75848	0.54306	0.20688	9	28	6	23	2	29	3
Su, Y.X., et al	2010	10.1016/j.diabet.2010.06.006	100-g OGTT; ADA; 5.3/10.0/8.6/7.8 mM	6	2	China	Asia	East Asia		24-28wk	2	26.9	cross-section	58	28.4	2.4	20.7	1.9	24.9	2.1	114.2	8.5	73.5	7.6			6.10004	1.10001	1.90001	0.300002	3.10002	0.900006			63	28.8	1.8	28.8	1.8			115.6	12.1	76.1	8.8			6.00004	1.20001
Suntio, K., et al	2010	10.1038/oby.2009.262	2-h glucose test (4.8/11.2/9.9 mMl)			Finland	Europe	Europe		3rd	3	34	cohort	32	31	5					109	8	69	6	2.2999	0.799964	6.70004	1.20001	2.00001	0.500003	4.30003	1.10001			52	31	6					113	12	71	9	2.69988	0.999955	6.20004	1.10001
Takhshid, M.A., et al	2015	10.1186/s40200-015-0156-z	ADA 2009			Iran	Asia	Asia		29.3 ± 3.2 wk : 29.8 ± 3.4 wk	2	29.8	case control	70	28.4	3.7			27.6	3.7					2.98056	1.02739	6.2064	1.37058	1.34472	0.31032	3.1032	0.69822			65	29.2	3.1			29	5					2.91282	0.92578	5.71506	1.293
Takhshid, M.A., et al	2015	PMID: 25821298	ADA 2009			Iran	Asia	Asia		29.6±3.1 wk: 29.9±3.4 wk	2	29.9	case control	70	26.7	5			28.1	4.4					3.02572	1.14029	6.2064	1.31886	1.34472	0.31032	3.07734	0.72408			70	29.4	4.9			28.2	4.5					3.01443	1.37738	6.02538	1.293
Takhshid, M.A., et al	2015	10.1186/s40200-015-0165-y	100-g, 3-h OGTT;95/180/155/140 mg/dl	6	2	Iran	Asia	Asia		29.6 ± 3.1wk : 29.9±3.4 wk	2	29.9	case control	70	26.7	5			28.1	4.4					3.02346	1.15045	6.2064	1.32145	1.36024	0.320664	3.06958	0.713736			75	29.4	4.9			28.2	4.5					3.01782	1.36835	5.9659	1.31627
Tarim, E., et al	2004	10.1111/j.0001-6349.2004.00540.x	100-g, 3-h OGTT; 95/180/155/140 mg/dl	6	2	Turkey	Europe	Europe	Turkish women	24-28wk (prior to OGTT)	2		cross-section	210	26.83	4.44			25.24	1.99					2.03288	0.462326	5.73937	1.08845	1.82003	0.353765	3.12751	0.839416	0.937684	0.253945	28	32	4.03			27.12	2.1					2.81121	0.491454	6.22605	0.942338
Tarim, E., et al	2006	10.1002/uog.2687	100-g, 3-h OGTT; 95/180/155/140 mg/dl	6	2	Turkey	Europe	Europe		24-28wk	2		cross-section	40	28.52	5.02			27.17	2.9					2.14939	0.545533	5.93823	1.075	1.65271	0.625295	3.30646	1.19758	0.97906	0.251359	30	30.53	4.08			28.65	4.75					2.54646	0.745479	6.26355	0.865276
Todoric, J., et al	2013	10.1186/1475-2840-12-138	75-g, 2-h OGTT,ADA2009; 95/180/155 mg/dl	1	1	Austria	Europe	Europe	Caucasians (95,6%; 60 GDM and 159 NGT), African origin (1,7% ,1 GDM and 3 NGT) and Asian (2,6% ,3 GDM, 3 NGT)	24-28wk	2		cross-section	165	32.6	5.13809			27.2	5.13809					1.95769	0.942647	6.76239	1.22906	1.9576	0.398613	3.82211	0.930098			64	33.6	5.6	28.9	5.6							2.20494	0.749656	6.38483	1.17922
Tönjes, A., et al	2019	10.1016/j.numecd.2018.09.011	75-g, 2-h OGTT; ADA 2012; 92/180/153 mg/dl	4	1	Germany	Europe	Europe		199±39days: 201±38 days	3	28.7	cross-section	74	29.9	5			24	4.7					2.35989	0.939958	6.49004	1.38001	1.90001	0.380002	3.95002	1.26001			74	31.3	5.3			25.7	6.1					2.46989	1.06995	6.73004	1.34001
Trebotic, L.K., et al	2015	10.1371/journal.pone.0136701	75-g, 2-h OGTT; IADPSG	4	1	Austria	Europe	Europe		after diagnosis	2	29.95	cross-section	19	34.53	4.23			29.81	6.97					2.10592	0.86504	6.05796	1.17223	1.87045	0.470393	3.21517	1.02923			21	30.95	5.15			29.57	5.62					2.97571	1.11195	7.08693	1.62608
Tsai, P.J., et al	2005	10.1016/j.nut.2005.03.008	75-g, 2-h OGTT; 5.3/10.0/8.6 mM	1	1	China	Asia	East Asia		24-31wk	2	28.3	cohort	219	30.9	4.1	21.4	2.8	25.4	2.9					2.69988	0.999955	6.80004	1.20001	1.60001	0.400002	3.00002	0.800005			34	32.4	3.9	23.3	3.3	27	3.4					2.89987	0.999955	6.40004	0.900006
Turek, I.A., et al	2014		75-g, 2-h OGTT;92/180/153 mg/dl	4	1	Poland	Europe	Europe		3rd (24-33wk)	3	28.28	cross-section	52	30.98	4.58	25.38	5.02			122.02	12.53	72.96	9.61	2.28024	0.76693	6.88523	1.11482	2.12155	0.448412	3.78927	0.933029			135	30.96	4.77	27	6.04			125.11	14.68	74.36	10.77	2.33139	0.683948	6.71869	1.12232
Tuzun, D., et al	2018	10.20945/2359-3997000000070	75-g, OGTT; ADA 2013; 92/180/153 mg/dl	4	1	Turkey	Europe	Europe		24-28wk	2		cross-section	33	29.51	4.92			30.12	4.42	106.36	13.09	66.45	8.76	2.06844	0.567548			1.71219	0.270496	3.02691	0.856225			54	31.12	5.72			32.05	5.84	110.48	10.63	69.57	9.06	2.26624	0.689254
Uebel, K., et al	2014	10.1186/1471-2393-14-138	75-g, 2-h OGTT; 92/180/153 mg/dl	4	1	Germany	Europe	Europe		3rd (33-36wk)	3	34.1	cohort	28	29.8929	3.7849									2.46025	0.658257	6.92831	1.40335	1.83186	0.473101	4.33545	1.35375			13	32.6	4.8									2.75988	0.719968	6.60004	0.960006
Visiedo, F., et al	2013	10.1152/ajpendo.00032.2013	100-g, 3-h OGTT; NDDG; 5.82/10.54/9.15/8.04 mM	7	2	Spain	Europe	Europe		at elective Caesarean section	3	39	cohort	14	33.4	4.6	23.7	4.8							2.09768	0.750785	6.53741	1.66021	2.61703	1.40678	3.14975	1.26455			8	36.3	2	25.8	5.3							2.20155	0.137738	6.02538	1.23094
Vitoratos, N., et al	2002	10.1080/01443610220141272	100-g, 3-h OGTT; 95/180/155/140 mg/dl	6	2	Greece	Europe	Europe		late 3rd (38wk +)	3	38.4	cross-section	21	31	2.3			26.7	5.92					3.54935	0.969246					4.42853	1.81227			15	32	2.8			27.24	5.92					3.06106	1.03992
Wang, C., et al	2017	10.1038/jp.2016.191	75-g, 2-h OGTT; 5.1/10.0/8.5 mM	4	1	China	Asia	East Asia		1st (<14wk)	1		case control	4165											1.16995	0.66997	4.44003	0.780005	1.74001	0.430003	2.29001	0.650004			1053											1.32994	0.719968	4.59003	0.860005
Wang, C., et al	2016	10.1155/2016/3013567	75-g, 2-h OGTT; 5.1/10.0/8.5 mM	4	1	China	Asia	East Asia		1st	1	10.7	case control	4203	28.29	3.79	21.33	3.03							1.16995	0.909959	4.44003	0.780005							1062	29.46	3.96	22.52	3.36							1.37994	2.1599	4.57003	0.830005
Wang, D.Y, et al	2013	10.1371/journal.pone.0081190	75-g, 2-h OGTT; 5.1/10.0/8.5 mM	4	1	China	Asia	East Asia	ethnically Chinese women	24-28wk (at OTGG)	2	25.37	cross-section	60	28.95	3.14	20.36	3.37			113	17	68	14	1.92991	0.619972	6.16004	0.860005	1.91001	0.360002	3.42002	0.700004			30	29.33	3.29	21.8	3.03			118	13	73	11	2.06991	0.529976	6.48004	1.01001
Wang, J., et al	2019	10.1097/MD.0000000000015320	ADA 2010	0		China	Asia	East Asia		1st (6-8wk)	1		cohort	1283	31.53	3.68	21.87	2.97							0.909959	0.499978	4.04003	0.700004	1.43001	0.270002	2.14001	0.560003			300	32.65	3.92	23.22	3.49							1.07995	0.569975	4.07003	0.670004
Wang, J., et al	2019	10.1097/MD.0000000000015320	ADA 2010	0		China	Asia	East Asia		2nd (24-28wk)	2		cohort	1283											2.2299	0.929958	5.79004	0.940006	1.87001	0.350002	3.05002	0.770005			300											2.56989	1.12995	5.65004	1.00001
Wang, J., et al	2019	10.1097/MD.0000000000015320	ADA 2010	0		China	Asia	East Asia		3rd (32-34wk)	3		cohort	1283											3.07986	1.22995	6.18004	1.07001	1.73001	0.330002	3.33002	0.920006			300											3.35985	1.50993	6.04004	1.07001
Wang, Y.Y., et al	2019	10.1186/s12902-019-0349-4	75-g, 2-h OGTT; 5.1/10.0/8.5 mM	4	1	China	Asia	East Asia		1st (12-14wk)	1	13.3	case control	64	31.9	3.2	21.7	2.4							1.52993	0.559975	5.00003	0.800005	1.70001	0.400002	3.09002	0.800005			78	32.6	2.64953	22.9	3.5327							1.91991	0.883137	5.11003	0.9715
Wei, J.H., et al	2014	10.12669/pjms.306.5755	75-g, 3-h OGTT; 5.6/10.3/8.6/6.7 mM	0		China	Asia	East Asia		at OGTT	2	26.2	cross-section	174	26.2	2	21.2	3.2			109.3	9.2	66.8	6.7	1.58993	0.289987	3.91002	0.660004			1.98001	0.330002			76	29.5	3.5	22.6	3.5			122.2	10.3	79.7	9.4	3.87983	0.799964	6.14004	0.930006
White, S.L., et al	2016	10.1371/journal.pone.0167846	75-g, 2-h OGTT; 5.1/10.0/8.5 mM	4	1	UK	Europe	Europe	African151(15.6%) : 64(19.0%) African Caribbean 74(7.6%):22(6.5%) South Asian55(5.7%):21(6.2%) European616(63.8%):204(60.5%) Other 70(7.2%):26(7.7%)	15-18wk	1	17	cohort	678							116.7	10.8	71.4	7.6	0.699969	0.499978	5.70004	1.00001			2.80002	0.800005			275							120.9	10.9	74.3	8	0.89996	0.499978	5.70004	1.00001
Whyte, K., et al	2013	10.1016/j.ejogrb.2013.04.015	75-g OGTT			Ireland	Europe	Europe	white European women	at OGTT	2		cohort	167	32	5			28.2	5.6					1.83992	0.859962	5.08003	0.890006	1.54001	0.410003	2.74002	0.780005			22	33	4	30.6	6.8							2.3299	0.779965	5.31003	0.970006
Wójcik, M., et al	2015	10.5114/aoms.2015.47692	75-g, 2-h OGTT; WHO (modified)-2006	5	1	Poland	Europe	Europe	Caucasian pregnant women	24-33wk	2		cross-section	34	29	4.4	23.7	3.9	27.4	3.8					2.52896	0.742882	6.66929	1.23352	2.02484	0.33618	3.76004	1.76624			77	29.8	4.6	25.1	6	28.8	5.9					2.96475	0.942715	6.97444	1.02147
Wójcik, M., et al	2014	10.5603/ep.2014.0003	75-g, 2-h OGTT; WHO (modified)-2006	5	1	Poland	Europe	Europe		24-33wk	2	29.7	cross-section	43	29	4.7	24.4	4.5	27.9	4.3					2.6046	0.863685	6.66671	1.02147	1.99122	0.424104	3.68505	1.50247			132	30.6	4.9	25.2	5.6	28.8	5.7					2.62041	0.977714	6.45983	1.21025
Xu, M., et al	2015	10.3109/01443615.2014.960376	75-g, 2-h OGTT; ADA 2011; 5.1/10/8.5 mM	4	1	China	Asia	East Asia		before delivery	3	38.83	case control	66	30.55	4.5	20.83	2.9	26.02	3.27					2.59988	0.829963	5.86004	1.02001	1.63001	0.360002	3.35002	1.04001			55	32.04	3.86	21.73	2.7	26.74	2.95					3.02986	1.00995	5.83004	1.20001
Yang, X., et al	2017	10.1080/09513590.2017.1320382	75-g, 2-h OGTT; 5.1/10.0/8.5 mM	4	1	China	Asia	East Asia		1st (8-12wk)	1		cohort	20	26.65	2.681			21.716	1.2335					3.13986	0.349984	5.49003	0.260002	1.99001	0.0700004	3.40002	0.170001			19	26.84	2.949			22.742	1.6774					3.52984	0.209991	4.75003	0.260002
Yang, X., et al	2017	10.1080/09513590.2017.1320382	75-g, 2-h OGTT; 5.1/10.0/8.5 mM	4	1	China	Asia	East Asia		3rd	3	31	cohort	20					24.145	1.239					4.61979	0.429981	7.25004	0.530003	2.07001	0.320002	4.96003	0.280002			19					25.674	1.3872					4.95978	0.589974	6.32004	0.330002
Ye, D., et al	2016	10.1038/srep30686	75-g, 2-h OGTT; ADA2012; 5.1/10.0/8.5 mM	4	1	China	Asia	East Asia	Pregnant Chinese Han women	24-28wk	2	26.5	case control	500	28.9	5.8	21.4	2.1	26.7	2.7	110	5.5	68.5	3.4	2.09991	0.799964	6.10004	1.00001	2.20001	0.600004	3.10002	0.700004			556	29.2	4.5	22.4	2.6	27.8	2.3	115.4	6.7	70.8	3.6	2.49989	0.89996	6.20004	1.00001
Yi, J., et al	2018	10.1007/s40618-017-0789-5	75-g, 2-h OGTT; WHO 2013; 5.1/10.0/8.5 mM	4	1	China	Asia	East Asia	Han Chinese	24-28wk	2		cross-section	230																	2.91002	0.740005			141
Yousefzadeh, G., et al	2014	10.1016/j.dsx.2013.10.016	50-g 1-h OGTT or 100-g, 3-h OGTT			Iran	Asia	Asia		29.47±6.26 wk :32.27±4.07 wk	3	32.27	cross-section	30	30.07	4.79	30.5	4.15			116.67	11.01	73.83	6.65	2.90232	1.3907	5.65998	1.45204	1.06621	0.311613	3.285	1.09724			30	27.87	4.62	28.13	3.04			117.33	14.49	77.17	7.95	2.91429	1.0056	5.87979	1.18491
Yue, C.Y., et al	2018	10.1002/jcla.22568	NR			China	Asia	East Asia		24-28wk	2		cohort	456	29.98	4.48437			21.22	2.98958					3.74983	1.92179	6.17004	1.28126	1.38001	0.213543	3.70002	0.854172			88	31.86	4.40899			23.97	4.69042					4.4898	1.50087	6.20004	0.84428
Zhan, Y., et al	2015	10.4238/2015.August.3.1	75-g, 2-h OGTT; ADA2011; 5.1/10.0/8.5 mM	4	1	China	Asia	East Asia	Han Chinese women residing in northern region of China	at OTGG	2	25.65	case control	330	29.96	8.52			23.47	5.48					2.3299	1.30994	4.86003	1.56001	1.55001	0.690004	2.21001	1.09001			186	30.85	9.46			22.99	4.97					2.36989	1.71992	5.12003	2.46002
Zhang, J.W., et al	2017	10.7754/Clin.Lab.2016.160312	75-g, 2-h OGTT; 5.1/10.0/8.5 mM	4	1	China	Asia	East Asia		24-28wk	2		cross-section	681	27.6	3.1									1.88992	0.349984	5.71004	0.690004	1.85001	0.270002	2.97002	0.510003			98	29.4	3.2									2.73988	0.319986	5.88004	0.970006
Zhang, Y., et al	2017	10.1080/09513590.2017.1306849	IADPSG	4	1	China	Asia	East Asia		3rd (>= 37wk)	3	38.43	cross-section	50	30.16	4.46	21.1	2.99	26.98	3.34					2.11991	0.89996	5.52003	0.850005	1.73001	0.570004	3.53002	0.800005			50	31.78	4.81	22.11	3.69	27.5	3.91					2.93987	1.52993	5.54003	1.03001
Zhang, Y., et al	2016	10.1111/jdi.12484	75-g, 2-h OGTT; 5.1/10.0/8.5 mM	4	1	China	Asia	East Asia		2nd	2	26.91	cohort	240	28.21	4.12	20.83	3.01	24.31	2.92	113	10	73	6	1.76992	0.549975	5.56003	0.970006	1.86001	0.490003	3.01002	0.740005			40	32.24	3.81	23.6	3.5	27.55	3.4	117	12	75	7	2.90987	1.49993	5.52003	1.08001
Zhang, Y., et al	2016	10.1111/jdi.12484	75-g, 2-h OGTT; 5.1/10.0/8.5 mM	4	1	China	Asia	East Asia		3rd	3	38.73	cohort	240					26.29	3.75	117	10	73	5	1.73992	0.529976	5.86004	1.02001	1.76001	0.400002	3.05002	0.820005			40					28.91	3.36	125	12	73	7	2.84987	1.20995	6.12004	1.08001
Zhang, Y.S., et al	2018	10.1002/ijgo.12384	75-g, 2-h OGTT; 5.1/10.0/8.5 mM	4	1	China	Asia	East Asia		36-40wk	3		cross-section	47	28.9	3.7			26.7	3.1					3.59984	2.59988	6.54004	1.30001	1.62001	0.340002	3.40002	0.900006			50	29.8	3.8			26.1	2.5					3.79983	1.49993	7.40005	0.900006
Zheng, D.L., et al	2016	WOS:000385837700217	75-g, 2-h OGTT; ADIPS ; 5.5(FG)/8.0(2h) mM	2	1	China	Asia	East Asia		at OTGG (24-28wk)	2		cross-section	50	28.62	1.72	21.42	1.61							1.53993	0.389983	4.61003	0.620004	1.87001	0.590004	2.57002	0.610004			50	28.63	1.72	20.94	1.78							1.45993	0.379983	4.45003	0.750005
Zheng, R., et al	2015	10.7754/Clin.Lab.2015.150129	75-g, 2-h OGTT; 5.1/10.0/8.5 mM	4	1	China	Asia	East Asia	Chinese	24-28wk	2		cross-section	770	27.7	5.3									1.93991	0.44998	5.71004	0.760005	1.70001	0.410003	2.87002	0.480003			108	29.4	4.3									2.63988	0.539976	5.88004	0.910006
Zhou, X., et al	2017		ADA2011			China	Asia	East Asia		24-28wk	2	27.84	cross-section	60	26.52	1.98			26.94	2.31					3.65984	0.44998	5.82004	0.810005	1.82001	0.280002	3.07002	0.520003			180	26.72	2.14			26.85	2.17					3.62984	0.369983	5.85004	0.780005
Al-Hakeem, M.M., et al.	2014	10.1016/j.sjbs.2014.07.007	100-g, 3-h OGTT;			Saudi Arabia	Asia	Asia		at OGTT	4		cross-section	300	31.36	104.269			33.36	74.1318					1.69992	16.9733	5.20003	17.3206	0.640004	4.15695	3.70002	17.3206			200	32.43	81.883									2.2999	25.4547	5.70004	16.9707
Al-Saleh, E., et al.	2007	10.1007/s00592-007-0250-x	NR			Kuwait	Asia	Asia		at delivery	3	38	cohort	11	30	6.63325					125	10.2815	81	6.63325	1.86285	0.299558	5.5599	0.943447							10	32	5.37587					132	19.8997	84	6.63325	1.82898	0.49983	5.89608	0.899542
Baykus, Y., et al.	2012	10.1016/j.clinbiochem.2011.08.1131	100-g, 3-h OGTT; 95/180/155/140 mg/dl	6	2	Turkey	Europe	Europe		24-28wk	2	27.4	cohort	20	29.05	5.99			26.58	1.41					2.15187	0.950844	6.32536	1.08638	1.75693	0.395399	4.05097	1.00249	1.01397	0.438844	20	30.3	3.45			27.16	1.67					2.6063	1.05629	6.13787	0.990697
Calan, M., et al.	2019	10.1007/s42000-018-0084-7	75-g, 2-h OGTT; 92/180/153 mg/dl	4	1	Turkey	Europe	Europe		24-28wk	2	26.67	case control	42	31.19	4.68			26.08	3.72					2.39506	0.755075	5.92996	0.99923	1.65064	0.33618	3.18207	0.868637			42	31.88	4.46			26.58	2.87					2.62651	0.862556	6.29019	1.06724
Coskun, A., et al.	2010	10.3109/14767050903551426	100-g, 3-h OGTT; 95/180/155/140 mg/dl	6	2	Turkey	Europe	Europe		28.08±4.04wk:27.52±2.78wk	2	27.52	case control	24	29.63	5.16			28.53	3.14					1.95881	0.684513	5.12881	0.713995	1.27464	0.21619	2.34369	0.490823			21	30	5.95			29.32	6.22					2.28814	0.53334	4.9615	0.768559
de Melo, S.F., et al.	2015	10.1016/j.clinbiochem.2015.06.013	75-g, 2-h OGTT; ADA2010	1	1	Brazil	South America	South America	Euro-Brazilian women		4		case control	200					24.9	4							4.92003	1.32001	1.20001	0.280002	3.15002	1.05001			200					33	6.4							5.94004	1.27001
Demir , E., et al.	2019	10.3390/biom9010024	75-g, 2-h OGTT;ADA2018; 92/180/153 mg/dl	4	1	Turkey	Europe	Europe		24-28wk	2		cross-section	90	30.2	4.9			27.7	4.2					2.2072	0.879491	5.58317	1.23611	1.77141	0.403416	2.86529	0.933546			85	31.3	6.4			29.4	4.7					2.35622	0.788042	5.76161	1.41454
Dipla, K., et al.	2017	10.1007/s00125-016-4129-7	75-g, 2-h OGTT;ADA2016; 5.1/10.0/8.5 mM	4	1	Greece	Europe	Europe		28±2wk	3	28	cohort	16	35	3.5			26.9	5.6	107.5	11.2	70.1	5.6			6.70004	1.10001	1.80001	0.300002	4.00002	1.10001			13	34.4	3.6			33.5	6.3	113.3	11.9	74.2	10.4			6.80004	1.00001
Djelti, F., et al.	2015	10.1111/1753-0407.12210	75-g, 2-h OGTT; 6.1(FG)/9.0(2h) mM	3	1	Algeria	Africa	Africa		at delivery	3	38.5	cohort	40	27.35	4.93	22.8	2.32							1.92991	0.129994	2.43002	0.180001							32	28.25	3.01	21.14	1.7							1.94991	0.109995	2.47002	0.170001
Grissa,O., et al.	2010	10.1186/1471-2393-10-7	100-g, 3-h OGTT			Tunisia	Africa	Africa		at delivery	3		cohort	30					23.15	2.3					1.91991	0.139994	5.74004	0.210001	2.25001	0.160001	2.61002	0.260002			30					24.9	2.9					2.47989	0.149993	5.19003	0.320002
Gumus, I.I., et al.	2013	10.3109/09513590.2010.501884	100-g, 3-h OGTT;ADA2007	6	2	Turkey	Europe	Europe		2nd	2		cross-section	50	29.9	6.6			24.07	3.59	107.39	11.24	67.17	7.12	1.0327	0.360038	3.99175	1.04811	1.45204	0.3473	2.22706	0.854673			34	30.6	6.7			27.59	3.92	117.05	13.11	75.88	9.39	1.25104	0.637095	4.73238	1.01475
Guzman-Flores, J.M., et al.	2013	10.2310/JIM.0b013e31827b98c9	75-g, 2-h OGTT; 92/180/153 mg/dl	4	1	Mexico	North America	North America	Mexican mestizos		4		case control	44	25.6	5.8			24.5	4.4															51	33	5.2			29.6	4.5					1.94991	0.88996	5.27003	1.02001
Heiskanen, N., et al.	2010	10.1016/j.jdiacomp.2008.12.006	2-h OGTT; 4.8/11.2/9.9 mM			Finland	Europe	Europe		3rd	3		cohort	28	32	5.2915					108	15.8745	61	10.583	2.2999	4.23301	6.70004	6.34984	2.00001	2.64577	4.30003	5.82069			51	31	7.14143					108	10.583	60	10.583	2.69988	7.14111	6.20004	7.85562
Hossein-nezhad, A., et al.	2010		100-g, 3-h OGTT;95/180/155/140 mg/dl	6	2	Iran	Asia	Asia		24-28wk	2		cohort	76	27	7	25.1	3.7							2.0751	0.922393	5.32199	1.11457	1.38092	0.382728	2.92735	0.718908			70	32	5	28.2	4.1							2.00172	1.0161	5.4306	0.799074
Kautzky-Willer, A., et al.	1997	10.1210/jcem.82.12.4419	100-g, 3-h OGTT; 5.8/10.6/9.2/8.1 mM	7	2	Austria	Europe	Europe		28wk	3	28	cohort	8	26	3.67696	23.7	2.26274							2.57977	1.20387	5.90901	2.64047	1.50505	0.519316	3.2687	0.855775			9	26.8	5.1	24	3.9							2.71186	1.69689	7.43734	2.34292
Kautzky-Willer, A., et al.	2001	10.1007/s001250051595	75-g, 2-h OGTT; WHO; 7.8(2h) mM	5	1	Austria	Europe	Europe		28wk	3	28	cross-section	25	29.6	9.5	24	4			109.5	14.5	71.3	10.5	2.2799	0.599973	6.76004	1.15001	1.92001	0.400002	3.78002	1.00001			55	30.9	6.67458	24.5	7.4162			114	9.5	71.6	7	2.41989	0.964063	5.97004	1.11244
Keskin, F.E., et al.	2015	10.1055/s-0034-1395634	75-g, 2-h OGTT; 92/180/153 mg/dl	4	1	Turkey	Europe	Europe		3rd	3	31.6	cross-section	45	30.6	4.6			25.1	4.3					2.52444	0.967553	6.25812	1.19215	1.79727	0.431862	3.65919	1.02147			44	31.4	3.8			27.6	5.8					2.34945	0.938199	5.82109	1.293
Lacroix, M., et al.	2013	10.2337/dc12-1731	75-g, 2-h OGTT; 5.1/10.0/8.5 mM	4	1	Canada	North America	North America	European descent (96.1%: 94.6%)	2nd (24-28wk)	2	26.7	cohort	407	28.2	4.3			27.7	5.1	109	9	68	7	1.93991	0.629972									38	30.3	4	29.9	7	#REF!	#REF!	111	10	69	8	2.2199	0.699969
Li, C., et al.	2013	10.1159/000355521	75-g, 2-h OGTT; 5.1/10.0/8.5 mM	4	1	China	Asia	East Asia	Han Chinese women in Shandong	NR	4		case control	480	31.98	5.21	24.69	4.61							2.3099	1.31994	4.87003	1.67001	1.55001	0.780005	2.11001	1.08001			350	32.42	4.87	25.34	5.27							2.3299	1.76992	5.14003	2.47002
Li, H., et al.	2016	10.1155/2016/3865454	75-g, 2-h OGTT; 5.1/10.0/8.5 mM	4	1	China	Asia	East Asia	Han ethnicity	16-20wk	1		case control	30	27.37	0.7	19.74	0.42							1.76992	0.129994	5.31003	0.130001	1.91001	0.0600004	2.82002	0.100001			22	28.82	0.67	20.98	0.51							1.70992	0.109995	5.54003	0.160001
Li, H., et al.	2016	10.1155/2016/3865454	75-g, 2-h OGTT; 5.1/10.0/8.5 mM	4	1	China	Asia	East Asia	Han ethnicity	24-28wk	2		case control	30											2.3199	0.119995	6.38004	0.160001	1.88001	0.0500003	3.35002	0.190001			22											2.09991	0.119995	6.39004	0.200001
Li, H., et al.	2016	10.1155/2016/3865454	75-g, 2-h OGTT; 5.1/10.0/8.5 mM	4	1	China	Asia	East Asia	Han ethnicity	32-36wk	3		case control	30											3.28985	0.139994	6.18004	0.240001	2.07001	0.0600004	3.15002	0.170001			22											3.32985	0.239989	6.33004	0.290002
Li, P., et al.	2018	10.1016/j.amjms.2017.09.012	75-g, 2-h OGTT; 5.1/10.0/8.5 mM	4	1	China	Asia	East Asia		11-13wk	1		cohort	274			20.6	2.5							1.58993	0.599973	5.32003	0.880005	1.85001	0.330002	2.81002	0.770005			97			21.7	2.3							2.02991	0.769966	5.10003	1.13001
Liao, Y., et al.	2018	10.1097/MD.0000000000012232	75-g, 2-h OGTT; 5.1/10.0/8.5 mM	4	1	China	Asia	East Asia		1 day to 1 wk before delivery	3		cohort	4	30.3	3.5	20.83	2.44	27.2	3.38					3.71983	1.23994	5.80004	1.19001	1.42001	0.160001	2.50002	0.480003			4	32	3.4	20.09	1.69	25.58	1.82					4.66979	1.79992	7.97005	1.34001
Ma, et al.	2012	10.3109/09513590.2012.683069	C&C	6	2	China	Asia	East Asia		2nd	2		cohort	30	24.4	2.9									1.63993	0.619972	5.01003	1.04001	1.50001	0.130001	2.92002	0.800005			40	29.265	3.8375									4.09357	0.966145	5.0875	0.963603
Martino, et al.	2016	10.1210/jc.2015-2590	75-g OGTT/100-g OGTT			Spain	Europe	Europe	a Spanish longitudinal study	at term	3		cohort	110	30.2518	5.3641	25.5218	4.7341	29.5991	4.2705					12.3149	4.07994									25	33.804	4.1773	28.164	7.3934	30.52	6.1829					11.9075	3.59175
Megia, et al.	2015	10.1007/s00592-014-0705-9	100-g,OGTT; NDGC	7	2	Spain	Europe	Europe		beginning of 3rd (at OGTT)	3	27	cohort	78	30.82	4.78	24.88	5.17							1.99302	0.654933	6.72851	1.11586	1.90045	0.333335					79	32.15	5.09	25.6	4.8							2.17287	0.703706	6.59249	1.12362
Ping, et al.	2012	10.1016/j.diabres.2012.02.017	100-g, 3-h OGTT;5.3/10.0/8.6/7.8 mM	6	2	China	Asia	East Asia		24-28wk	2		case control	582	31	3.8	21.16	2.7			111.4	12.6	67.67	8.5	2.37989	0.839962	6.14004	1.00001	2.19001	0.430003	3.49002	0.860005			488	32.2	3.9	22.4	3.49			115.3	12.7	69	9.1	2.72988	1.05995	6.05004	1.02001
Rahman, et al.	2019	10.1111/micc.12513	75-g, 2-h OGTT; 6.1(FG)/7.8(2h) mM	5	1	Malaysia	Asia	Asia		28-29wk	2	29.62	cross-section	31	31.9	1.03			27.82	5.2	104.74	1.67	65.29	1.71	5.58975	0.599973	5.59003	0.600004							21	33.9	1.67			30.59	4.1	109.76	2.5	66.86	1.75	5.59975	0.599973	5.60003	0.600004
Roca-Rodríguez, et al.	2017	10.1016/j.endinu.2016.10.003	NDDG	7	2	Spain	Europe	Europe		2nd & 3rd (24-29wk)	2		cohort	63	30.52	4.5			23.31	4.2	107.2	14.3	63.47	9.7	8.46962	2.45989	14.1101	2.49002	4.54003	0.920006	8.20005	2.34001			63	31.4	4.4			27.1	4.6	118.5	16.8	69.4	10.8	11.7995	4.19981	13.1001	2.50002
Ruchat, et al.	2013	10.4161/epi.25578	75-g, 2-h OGTT; WHO-1999, 7.8(2h) mM	5	1	Canada	North America	North America	a founder population of French-Canadian origin in Saguenay area	1st (11-14wk)	1		cohort	14	28.6	2.5			24.6	3.1					1.18995	0.44998	4.96003	0.910006	1.65001	0.210001	2.79002	0.890006			30	29	3.8			25.6	4.1					1.35994	0.509977	4.73003	0.840005
Shao, J., et al	2015	10.1166/jbt.2015.1370	75-g, 2-h OGTT; 5.1/10.0/8.5 mM	4	1	China	Asia	East Asia		37-40wk	3	38.27	cohort	20	28.7	2.5			27.81	2.89	114.05	9.08	73	7.15	3.44985	1.07995	5.90004	1.41001							20	30	3.58			28.73	4.92	115.6	8.96	75.85	6.12	3.62984	0.849962	5.95004	1.00001
Šimják, et al.	2018	PMID: 30484680	75-g, 2-h OGTT; IADPSG	4	1	Czech Republic	Europe	Europe		28-32wk	2		cohort	12	32.25	2.25167			27.63	15.9002					2.3449	0.768996	7.35005	1.24708	2.31001	0.588901	3.99002	0.796748			12	31.7	3.54378			26.04	12.9904					2.2739	1.4895	6.76004	1.69742
Šimják, et al.	2018	PMID: 30484680	75-g, 2-h OGTT; IADPSG	4	1	Czech Republic	Europe	Europe		36-38wk	3		cohort	12					28.74	16.0388					2.63988	1.13617	7.58005	1.90527	2.29001	0.866031	3.60002	1.0046			12					27.59	12.2629					2.45789	0.820955	7.04004	1.42029
Todoric, J., et al	2013	10.1111/eci.12051	75-g, 2-h OGTT; ADA2009	1	1	Austria	Europe	Europe		24-28wk	2		cross-section	45	30.1	5.36656											6.9822	1.45718			3.98244	1.3531			45	31.1	5.36656											6.6124	1.38779
Usluoğullari, B., et al.	2017	10.1080/09513590.2017.1284789	75-g, 2-h OGTT; 92/180/153 mg/dl	4	1	Turkey	Europe	Europe		24-28wk	2		cross-section	46	25.8	5.6			25.1	3					1.7014	0.75643					2.87046	0.850794			48	26.9	4.4			25.3	2.5					1.52867	0.546436
Vastagh, I., et al.	2011	10.1556/APhysiol.98.2011.3.6	75-g, 2-h OGTT; WHO	5	1	Hungary	Europe	Europe		3rd (34-36wk)	3		cross-section	17	31	5			27	4	116	11	70	13	1.59993	0.599973	4.09003	0.700004	1.67001	0.170001	2.51002	0.480003			25	33	4			28	4	117	8	68	8	2.07991	0.969957	5.14003	0.940006
Vural, M., et al.	2012	10.3109/07435800.2012.654556	100-g, 3-h OGTT; C&C	6	2	Turkey	Europe	Europe		27(2.52)wk: 27.18(2.68)wk	2	27.18	cross-section	40	29.55	4.36			29.77	5.67					2.31671	0.883555	5.2638	0.599693	1.41066	0.37497	2.79185	0.737786			39	31.85	7.59			31.83	5.48					2.63723	1.0362	5.46758	1.29093
Wu, H., et al.	2019	10.1186/s13148-019-0610-8	75-g, 2-h OGTT; 5.1/10.0/8.5 mM	4	1	China	Asia	East Asia		2nd	2	23.97	case control	40	29.88	3.77	22.14	2.26	23.13	3.18					3.06986	1.13995	5.70004	0.830005	1.91001	0.220001	3.43002	0.480003			40	31.8	3.99	23.3	2.51	25.14	2.5					3.65984	1.60993	5.72004	0.900006
Wu, H., et al.	2019	10.1186/s13148-019-0610-8	75-g, 2-h OGTT; 5.1/10.0/8.5 mM	4	1	China	Asia	East Asia		3rd	3	38.09	case control	65	29.06	3.66	21.25	3.1	26.08	2.84					2.75988	0.979956	5.80004	1.17001	1.95001	0.410003	3.35002	0.840005			65	30.04	3.67	21.5	2.54	27.22	2.74					3.60984	1.58993	5.74004	1.09001
Wu, K., et al.	2018	10.1186/s13098-018-0314-9	75-g, 2-h OGTT; IADPSG	4	1	China	Asia	East Asia		12-16wk	1		cohort	583	30.14	3.23			20.72	2.61	112.32	11.58	69.82	8.64	1.50993	0.569975	4.69003	0.710004	1.03001	0.170001					107	31.21	3.3			22.85	2.66	117.02	10.86	72.76	7.65	1.82992	0.699969	4.80003	0.690004
Yanar, et al.	2019	10.1016/j.jcjd.2018.07.003	100-g, 3-h OGTT; C&C	6	2	Turkey	Europe	Europe		24-28wk	2		case control	89	31	4.4			28	2.6	108	8	66	8	1.99991	0.299987	5.10003	0.400002	1.40001	0.100001	2.60002	0.300002			53	32	5			29	3	109	9	68	8	2.2999	0.299987	5.40003	0.600004
Zakovicova , et al.	2014	PMID: 25038606	75-g, 2-h OGTT; 5.5/8.8/7.7 mM			Czech Republic	Europe	Europe		36wk	3	36.2	cohort	31	30.3	4.2			27.1	4.1	113	6.7	72	6	2.66988	0.759966	7.10004	0.800005	1.80001	0.300002	4.40003	0.700004			35	32	4			28.2	3.8	111	7.1	71	6.8	2.74988	0.999955	7.00004	1.00001
Zhou, J., et al.	2018	10.1016/j.bbrc.2018.08.106	100-g, 1-h OGTT; 5.3/10.0 mM			China	Asia	East Asia		at antenatal examination	4		case control	91	30	5.72364					117.2	11.4473	72.3	9.53939	1.56993	0.858507	5.38003	1.24013	1.82001	1.52631	2.49002	4.48354			73	31.6	5.1264					118.4	20.0327	76.3	17.1709	1.97991	2.56309	5.45003	1.70881
Cheng, Y., et al	2010	10.3760/cma.j.issn.0529-567x.2010.03.003	75-g, 3-h OGTT; 5.6/10.3/8.6/6.7 mM			China	Asia	East Asia		at delivery	3		case control	173											2.74442	0.989412	5.80937	0.989171	1.69078	0.673162	3.20917	0.509018			55											3.27802	1.46179	5.51107	1.26477
Fu,Y., et al	2015	10.3760/cma.j.issn.1674-635X.2015.04.003	100-g, 3-h OGTT; ADA 2004; 5.3/10.0/8.6/7.8 mM	6	2	China	Asia	East Asia		at OTGG	2	26.25	cohort	230	31.68	3.36	21.5	2.82	25.1	3							6.17004	1.08001	2.01001	0.410003					216	33.17	3.65	21.84	2.99	25.84	3.14							6.17004	0.950006
He, B., et al	2004	10.3760/j.issn:0529-567x.2004.10.008	WHO 1999	5	1	China	Asia	East Asia		before delivery	3	37	cohort	30	31	3			23	2					2.69988	0.89996	6.00004	3.00002	1.60001	0.400002	3.20002	1.00001			40	31	5			25	4					3.99982	1.39994	6.50004	3.00002
Huo, Y., et al	2014	10.3760/cma.j.issn.0529-567x.2014.08.006	IADPSG	4	1	China	Asia	East Asia		24-28wk (at OGTT)	2	26	cross-section	28	29	3	24	3							2.49989	0.699969	5.90004	0.800005	1.90001	0.400002	3.40002	0.600004			30	29	2	24	4							2.79987	0.799964	5.50003	0.900006
Liang, Y., et al	2008	10.3321/j.issn:0529-567x.2008.11.006	ADA			China	Asia	East Asia		36-40wk	3		cross-section	55					20.9	0.4					3.79983	0.299987	3.90002	0.300002							45					22.6	0.8					5.59975	0.299987	5.60003	0.900006
Lipu, et al	1997		HbA1C			China	Asia	East Asia			4		cross-section	36											1.37994	0.0999955	4.28003	0.550003	1.90001	0.320002	1.60001	0.430003			66											1.37994	0.115534	4.91705	0.17735
Liu, D., et al	2016	10.13464/j.scuxbyxb.2016.01.014	Chinese standard 2014; 75-g, 2-h OTGG; 5.1/10.0/8.5 mM	4	1	China	Asia	East Asia		12±1wk	1	12	cohort	269	29.2	4.05	20.15	6.36							1.27994	0.599973	4.31003	0.770005	1.86001	0.380002	2.03001	0.520003			85	30.71	4.33	21.3	2.51							1.57993	0.739967	4.59003	0.770005
Liu, F., et al	2013	10.13929/j.1003-3289.2013.11.034	ADA2011			China	Asia	East Asia		23-29wk	2	26	case control	50			19.96	2.1							2.3199	0.569975	5.17003	0.510003							50			22.59	0.79							3.60984	0.66997	5.94004	0.890006
Niu, J.M., et al	2013	10.3760/cma.j.issn.0529-567x.2013.02.003	ADA2011			China	Asia	East Asia		3rd	3	37.6	case control	1245	29	5	20.1	2.1			110	9	67	6	2.79987	1.09995	5.70004	1.10001	1.50001	0.400002	2.90002	0.800005			627	31	5	21.8	3.1			113	10	70	8	3.19986	1.09995	5.70004	1.30001
Ouyang, F.,et al	2002		100-g, 3-h OGTT; 5.8/10.6/9.2/8.1 mM	7	2	China	Asia	East Asia		23±6wk:20±5wk	2	20	case control	158											2.10991	1.00995									81											2.42989	1.15995
Ouyang, F.,et al	2002		100-g, 3-h OGTT; 5.8/10.6/9.2/8.1 mM	7	2	China	Asia	East Asia		23±6wk:20±5wk	2	20	case control	157													5.59003	1.16001							81													5.27003	1.04001
Pan, B.L., et al	2016	10.3969/j.issn.1673-4254.2016.09.12	75-g, 2-h OGTT; ADA2011; 5.1/10.0/8.5 mM	4	1	China	Asia	East Asia		34-40wk	3	38.14	cross-section	85	27.84	4.45	20.07	2.08	27.14	2.5					2.2799	0.619972	5.05003	0.690004	1.95001	0.440003	2.10001	0.590004			85	28.13	4.26	23.57	1.55	30.57	1.55					3.34985	0.929958	6.48004	0.860005
Shuang, W., et al	2014	10.3760/cma.j.issn.0529-567x.2014.05.001	75-g, 2-h OGTT; 5.1/10.0/8.5 mM	4	1	China	Asia	East Asia		<9wk	1		case control	353	29.6	2.3	22	3.1							0.89996	0.399982	4.10003	0.800005	1.40001	0.300002	2.20001	0.700004			74	31.5	3.2	23.8	3.2							1.19995	0.599973	4.30003	0.700004
Wang, X., et al	2019	10.3760/cma.j.issn.1003-9406.2019.03.019	Chinese standard 2014; 75-g, 2-h OTGG; 5.1/10.0/8.5 mM	4	1	China	Asia	East Asia		before delivery	3		case control	189	30.95	4.34	20.89	2.69	26.34	2.4					3.28985	1.49993	5.75004	1.57001	2.19001	0.590004	3.14002	1.04001			206	31.93	4.14	22.27	3.15	26.74	2.68					3.39985	1.43994	5.83004	1.57001
Wang, Y. Y., et al	2018	10.3969/j.issn.1674-8115.2018.06.009	75-g, 2-h OGTT; 5.1/10.0/8.5 mM	4	1	China	Asia	East Asia		12-14wk	1	12.7	cohort	464	31.7	2.15407	21.3	2.15407							1.39994	0.646191	4.78003	0.646224	1.65001	0.430816	2.98002	0.646224			116	32	3.2311	22.1	3.2311							1.60993	0.646191	5.00003	0.969336
Xie, R., et al	2000	10.3760/j.issn:0529-567X.2000.12.001	75-g, 3-h OGTT			China	Asia	East Asia		3rd	3	31.3	cross-section	50	29	1	21.1	2							2.2999	0.699969	5.90004	0.800005							32	30.7	4.3	22.5	1.5							3.19986	0.599973	5.60003	0.800005
Yuan, T., et al	2014	10.3760/cma.j.issn.1674-635X.2014.05.001	100-g, 3-h OGTT; ADA2000	6	2	China	Asia	East Asia		25-29wk (at OGTT)	2		case control	202	31.7	3.4	21.2	2.8			111.4	13.5	71.8	8.8	2.2999	0.89996	6.20004	1.10001	2.00001	0.300002	3.40002	0.900006			83	33.1	3.7	22.6	2.9			115.8	9.7	75.4	9	2.79987	0.89996	6.10004	0.900006
Yuan, T., et al	2015	10.3760/cma.j.issn.1674-635X.2015.04.002	100-g, 3-h OGTT; ADA2000	6	2	China	Asia	East Asia		25-29wk (at OGTT)	2		cross-section	24	31.8	3	22.7	3.6	26.2	4.9					2.2499	0.65997	6.18004	1.25001	2.03001	0.440003	3.42002	0.950006			25	33.9	4.1	22.1	3.3	26	4.8					2.61988	0.859962	6.09004	0.900006
Zhao, M., et al	2016	10.3760/cma.j.issn.0529-567X.2016.11.007	75-g, 2-h OGTT; 5.1/10.0/8.5 mM	4	1	China	Asia	East Asia		7-15wk	1		case control	1898	30	3	20.7	2.6							1.21995	0.579974	4.50003	0.760005	1.95001	0.400002	2.06001	0.570004			240	32	4	22.1	3.4							1.46993	0.699969	4.62003	0.760005
Zhao, M., et al	2010	10.14188/j.1671 -8852.2010.04.024	75-g, 2-h OGTT; 5.3/10.0/8.6/7.8 mM	1	1	China	Asia	East Asia		24-28wk	2	27.02	cross-section	200	28.37	3.9	21.1	3.31							2.92987	0.859962	5.76004	1.47001	1.80001	0.410003	3.66002	1.15001			274	32.1	7.7	20.96	3.35							3.75983	1.07995	5.24003	0.640004
Zhou, Y., et al	2016	10.3969/j.issn.1674-8115.2016.02.022	75-g, 2-h OGTT; 5.1/10.0/8.5 mM	4	1	China	Asia	East Asia		12-16wk	1		case control	6796	29.89	3.42			25.83	2.53					1.47993	1.58993	4.89003	0.750005	1.67001	0.310002	3.34002	0.630004			977	31.36	3.71			29.02	2.59					1.81992	2.3099	5.07003	0.800005
Zhu, J.P., et al	2014	10.3969 / j.issn.1674-8115.2014.10.018	75-g, 2-h OGTT;5.1/10.0/8.5 mM	4	1	China	Asia	East Asia		24-28wk	2		cross-section	354	29.8	4.1	20.34	2.1							1.47993	0.599973	5.08003	0.890006	1.88001	0.360002	2.58002	0.700004			177	30.2	3.4	20.57	2							1.67992	0.739967	5.19003	0.920006
Zhang, M.Z., et al	2014	10.11569/wcjd.v22.i13.1907	NR			China	Asia	East Asia		26.9±1.3wk:27.5±1.1wk	2	27.5	cross-section	50	28.2	1.6	23.77	2.39							1.11995	0.279987	4.21003	0.680004							50	27.1	1.9	24.97	4.32							2.2699	1.17995	5.39003	1.29001
Alattas, O.S., et al	1995	WOS:A1995QP44400014	75-g, 3-h OGTT; 5.8/10.5/9.2/8.1 mM			Saudi Arabia	Asia	Asia		at OGTT	2		cross-section	50	25.9	17.6777									1.29994	2.8283	4.20003	6.364							30	24	18.6226									2.2999	6.57238	6.80004	6.02499
Bartha, J.L., et al	2000	PMID: 10756494	100-g, 3-h OGTT; 105/190/165/145 mg/dl	7	2	Spain	Europe	Europe		33.5wk:32.2wk	3	32.3	cross-section	22	29.8	5.3	26.6	4.2	28.6	4.1									1.64987	0.54306	3.69281	0.951648			24	30.5	4.2	27.1	4.7	27.1	4.6
Couch, S.C, et al	1998	PMID:9777622	NDDG	7	2	USA	North America	North America	Hispanic 2:2 Black 2:2 White 16:16	37-38wk	3	38.3	cohort	20	30.6	3.2			23.7	3.8					2.00917	0.571387	6.01142	1.98036	1.8071	0.551077	2.6191	1.28576	1.86347	1.12982	20	31.6	2.7			25.4	4.8					2.66873	0.828347	5.72799	1.16189
Ersanli, Z.O, et al	1997	PMID: 9542273	O'Sullivan & Mahan	8	2	Turkey	Europe	Europe		26-36wk	2	29.7	cross-section	8	32.2	2.9			25.9	4.1					1.81442	0.531082									14	30.5	3.5			32.24	2.9					2.65631	0.727302
Yang, Y., et al	2018	10.12891/ceog3844.2018	IADPSG	4	1	China	Asia	East Asia	Chinese pregnant women	24-28wk	2		case control	215	31.36	4.24	21.09	2.8			113.4	10.51	71.57	9.51	2.85987	0.799964	5.16003	1.11001	1.83001	0.420003	2.82002	0.840005			209	32.99	4.49	21.95	2.76			116.2	11.9	73.85	10.48	3.67984	1.92991	5.69004	1.07001
Alharbi, K.K., et al	2019	10.5144/0256-4947.2019.309	50-g GCT & 100-g OGTT, 5.3/10/8.6/7.8 mM	6	2	Saudi Arabia	Asia	Asia	Saudi women	24-28wk	2		case control	200	28.1	6.1			29.7	4.4							5.20003	1.10001	0.600004	0.200001	3.70002	1.00001			200	32.4	5.8			30.3	4.7							5.80004	1.20001
Bawah, A.T,, et aal	2019	10.1186/s12944-019-1169-2	100-g, 3-h OGTT; 95/180/155/140 mg/dl	6	2	Ghana	Africa	Africa		11-13wk	1		case control	70	28.7571	5.094			25.5843	3.843					1.51223	0.685969	5.18013	1.55601	1.48161	0.908006	3.26902	1.57401	0.689904	0.316002	70	30.8714	5.743			27.5257	3.931					2.73448	0.705968	7.20294	1.20401
De La Torre, N.G., et l	2019	10.3390/nu11061210	IADPSG	4	1	Spain	Europe	Europe		24-28wk	2		case control	802							105	11	63	8	1.74995	0.58708	6.28398	1.08612							130							106	11	65	9	1.88543	0.64353	6.15468	1.11198
Kang, J., et al	2019	10.3389/fgene.2019.00089	IADPSG	4	1	China	Asia	East Asia	Taiwanese	1st	1		case control	100	32.8	3.6			22.1	3.6					1.15271	0.467406	4.53843	0.832692	1.84123	0.331008	2.39205	0.677532			72	34.7	4.2			22.6	3.4					1.36044	0.537404	4.7841	0.993024
Kang, J., et al	2019	10.3389/fgene.2019.00089	IADPSG	4	1	China	Asia	East Asia	Taiwanese	2nd	2		case control	100	32.8	3.6									1.99946	0.718044	6.26329	0.980094	2.20069	0.403416	3.6385	0.884412			72	34.7	4.2									2.21961	0.828686	6.25036	1.18956
Liu, H., et al	2019	10.3389/fphys.2019.01015	75-g, 2-h OGTT; 5.1/10/8.5 mM	4	1	China	Asia	East Asia		3nd (27-33wk)	3	31.2	cohort	11	28.2	2.6533			26.7	1.98997					2.09991	0.265318	5.10003	0.663329	1.80001	0.265332	2.10001	0.663329			11	29.3	2.98496			26.6	3.64829					2.39989	0.265318	5.60003	0.331665
Pezeshki, B., et al	2019	10.22088/cjim.10.1.16	75-g, 2-h OGTT; 92/180/153 mg/dl	4	1	Iran	Asia	Asia		1st	1		cohort	301	26.3	4.3			25.1	3.6					1.06803	0.379344	3.59454	0.848208	1.26973	0.299976	1.96536	0.574092			55	27.43	4.22			28.02	2.97					1.15305	0.404747	3.72798	0.808642
Wang, H.Y., et al	2019	10.1097/CM9.0000000000000480	75-g, 2-h OGTT; 5.1/10/8.5 mM	4	1	China	Asia	East Asia		24-28wk	2		case control	70	28.75	3.13	25.13	4.81	31.58	4.81							5.75023	0.7352			3.01993	0.603055			70	29.75	4.56	25.62	4.83	31.64	5.16							6.0652	1.0494
Weng. Q., et al	2019	10.1038/s41598-019-44968-9	IADPSG	4	1	China	Asia	East Asia		3nd	3		case control	396											2.78988	1.41394	5.92704	1.25201	1.72801	0.426003	2.89702	0.919006			113											2.75388	1.03695	5.68104	1.08401
Yen, I.W., et al	2019	10.1371/journal.pone.0225978	75-g, 2-h OGTT; 92/180/153 mg/dl	4	1	China	Asia	East Asia		1st	1	10.1	cohort	375	33.5	4.2	20.3	1.8			111	11	66	9	1.13464	0.413214	4.53326	0.82752	1.88002	0.377556	2.36619	0.680118			54	35	4.1	20.6	1.7			112	10	66	88	1.36835	0.552081	4.74272	1.08612
Zheng. T., et al	2019	10.1186/s12884-019-2374-8	75-g, 2-h OGTT; 92/180/153 mg/dl	4	1	China	Asia	East Asia		1st <20wk	1	14	cohort	4159	30.2	3.9	22.3	4.2							1.40994	0.639971	4.71003	0.790005	2.04001	0.730005	2.25001	0.590004			612	32	4.2	24.1	4.7							1.67992	0.799964	4.79003	0.820005
Jaffe. A., et al	2020	10.1007/s00592-019-01404-8	100-g, 3-h OGTT; 95/180/155/140 mg/dl	6	2	Israel	Asia	Asia	2938 Ethiopian, 5849 Arab and 5156 non-Ethiopian Jewish women	pre-gestational	1		cohort	2443															1.39954	0.32506					120
Liu. L., et al	2020	10.1186/s12884-020-2743-3	75-g, 2-h OGTT; 5.1/10/8.5 mM	4	1	China	Asia	East Asia	Han 87.7%:83.6%	24-28wk	2	24.43	case control	122	31.42	3.73			23.25	3.91	108.67	11.9	70.44	8.3	2.00991	0.969957	4.42003	1.08001	1.43001	0.400002	2.37001	0.760005			61	31.64	4.52			23.75	4.48	111.16	13.9	72.31	9.9	2.2399	1.40994	4.78003	3.92002
Liu. L., et al	2020	10.1155/2020/4934206	75-g, 2-h OGTT; 5.1/10/8.5 mM	4	1	China	Asia	East Asia		24-28wk	2		case control	252	29.15	3.96					105.38	12.4	67.8	8.3	1.84992	0.849962	4.39003	1.09001	1.44001	0.420003	2.38801	0.770005			61	31.64	4.52					111.16	13.9	72.31	9.9	2.2399	1.40994	4.78003	3.92002
Ren. Z., et al	2020	10.12998/wjcc.v8.i5.864	75-g, 2-h OGTT; 5.1/10/8.5 mM	4	1	China	Asia	East Asia		24-28wk	2		case control	48	288.21	6.31			23.53	2.69					1.56993	0.979956	5.25003	1.42001	4.23003	1.42001	1.41001	0.160001			51	28.54	6.14			23.24	2.58					1.58993	1.00995	5.45003	1.34001
Wani. K., et al	2020	10.3389/fendo.2020.00098	IADPSG	4	1	Saudi Arabia	Asia	Asia	pregnant Saudi women	1st	1	11.4	cohort	375	28.6	5.3			28.1	6.4	113.2	12.9	69.5	45.7	1.39994	0.599973	5.00003	1.10001	1.40001	0.300002	3.00002	0.800005			123	31.2	6.1			31.6	7.1	112.6	13.8	688.3	10.2	1.69992	0.799964	5.40003	1.40001
Zhou. M., et al	2020	10.1155/2020/3483427	75-g, 2-h OGTT; 5.1/10/8.5 mM	4	1	China	Asia	East Asia		at ceasaren section	3		cohort	288	31.38	4.49	20.74	2.67	26.47	2.96	113.44	10.05	72.14	8.36			6.13004	1.21001	2.04001	0.490003	3.16002	1.01001			347	33.5	4.4	22.21	3.39	26.91	3.38	115.47	10.36	73.2	9.19			6.07004	1.14001
Duan, Bide., et al	2020	10.1016/j.plefa.2020.102213	IADPSG	4	1	China	Asia	East Asia		24-30wk	2	27.1	cross-section	55	29.6	5.6	20.49	3.24	23.42	4.09	107.7	9.1	77.5	8.2	1.7793	0.254928	6.65636	0.561162							54	28.7	5.9	21.36	3.06	25.71	4.28	109.3	8.7	78.4	7.8	2.30655	0.345474	5.72282	0.475824
Fan. Y.C., et al	2020	WOS:000537951800082	75-g, 2-h OGTT; 5.1/10/8.5 mM	4	1	China	Asia	East Asia		3nd	3		cohort	55	29.46	7.74									3.00987	0.129994	5.12003	0.440003	1.86001	0.230001	2.39001	0.110001			65	30.75	6.92									4.65979	0.249989	6.93004	0.720004
Guo. Y.Y., et al	2020	10.1080/09513590.2020.1739264	75-g, 2-h OGTT; 5.1/10/8.5 mM	4	1	China	Asia	East Asia	Han79.Minority1 vs. Han77.Minority2	2rd	2		cohort	80	31.6	4	21.4	2.2	24.6	2.7							4.50003	0.700004			2.50002	0.600004			79	31.3	3.7	21.5	2.6	24.6	2.7							4.60003	0.700004
Guo. Y.Y., et al	2020	10.1080/09513590.2020.1739264	75-g, 2-h OGTT; 5.1/10/8.5 mM	4	1	China	Asia	East Asia	Han79.Minority1 vs. Han77.Minority2	3nd	3		cohort	80													4.50003	0.700004			2.50002	0.600004			79													4.80003	0.900006
He. X.J., et al	2021	10.1080/09513590.2020.1754785	75-g, 2-h OGTT; 5.1/10/8.5 mM	4	1	China	Asia	East Asia		3nd	3	39.52	cohort	378	26.98	4.02	20.14	2.49							3.25985	0.939958	6.43004	1.33001	1.96001	0.410003	3.49002	0.660004			177	28.38	8.44	20.86	2.76							3.84983	1.56993	6.38004	1.53001
Li. F., et al	2020	10.1016/j.tjog.2020.07.016	75-g, 2-h OGTT; 5.1/10/8.5 mM	4	1	China	Asia	East Asia		on the day of registering pregnancy-related information			cohort	202															1.96001	0.610004	2.16001	0.880005			50	31.7	5			30.6	5	117	10
Liu. L., et al	2020	10.1186/s12884-020-2743-3	75-g, 2-h OGTT; 5.1/10/8.5 mM	4	1	China	Asia	East Asia		24-28wk	2	24	cohort	196	29.05	4.16	20.46	1.97			103.2	11.3	66.61	7.7	1.84992	0.849962	4.39003	1.09001	1.44001	0.420003	2.38001	0.770005			33	32.67	4.46	20.6	2.3			108.42	13.2	69	7.8	2.2399	1.40994	4.78003	3.92002
Liu. L., et al	2020	10.1155/2020/4934206	75-g, 2-h OGTT; 5.1/10/8.5 mM	4	1	China	Asia	East Asia		24-28wk	2		cohort	252	29.15	3.96	22.05	3.76			105.38	12.4	67.8	8.3			4.17003	0.680004	1.56001	0.280002	1.96001	0.530003			61	31.64	4.52	23.75	4.48			111.16	13.9	72.31	9.9			4.29003	0.710004
Liu. M., et al	2020	10.1007/s00404-020-05599-y	75-g, 2-h OGTT; 5.1/10/8.5 mM	4	1	China	Asia	East Asia		38wk	3		cohort	47	33.66	3.97			27.39	2.32					1.34994	0.319986	4.52003	0.830005	1.83001	0.430003	2.51002	0.710004			50	33.88	4.22			27.69	4.47					1.09995	0.199991	4.37003	0.490003
Liu. P.J. et al	2020	10.2147/DMSO.S251846	75-g, 2-h OGTT; 5.1/10/8.5 mM	4	1	China	Asia	East Asia		before 12wk	1		cohort	286	29	3.5	22.4	3.6							2.45989	0.909959	6.37004	1.27001	1.92001	0.310002	3.54002	0.720004			66	30.4	4	24.3	3.6							2.64988	0.759966	6.12004	1.06001
Liu. T., et al	2020	10.1097/MD.0000000000022679	75-g, 2-h OGTT; 5.3/10/8.6 mM			China	Asia	East Asia		24-28wk	2		cohort	261	31.15	3.37	20.34	2.45			116.27	12.73	74.15	9.12	2.43198	0.940796	5.95556	1.27024	1.91105	1.51359	2.62505	0.804246			300	32.97	3.39	21.87	2.56			119.89	12.58	75	8.82	2.94477	1.05573	5.89867	1.50609
Liu. Y., et al	2021	10.1080/09513590.2020.1792438	75-g, 2-h OGTT; 5.1/10/8.5 mM	4	1	China	Asia	East Asia		24-28wk	2	25.87	case control	30	29.93	3.93	22.34	2.56	25.46	2.81					1.53736	0.634272	5.10657	0.684773	1.58186	0.282908	2.82029	0.513062			30	31.03	3.73	22.67	1.72	26.44	1.94					1.81204	0.584709	4.96279	0.577971
Montazeri-Najafabady. N., et al	2020	10.1080/14767058.2020.1757062	75-g, 2-h OGTT; 126/200 mg/dL			Iran	Asia	Asia		24-28wk	2		cross-section	138	30.5	5.41	26.1	4.12							1.31754	0.492244									149	32.5	5.7	27.9	4.34							1.27464	0.4516
Onat. T., et al	2021	10.1007/s12011-020-02499-9	100-g, 3-h OGTT; 95/180/155/140 mg/dl	6	2	Turkey	Europe	Europe		24-28wk	2		cohort	52	29	5	24.61	1.6							1.87527	0.573532									60	32.5	26.38	4.7								2.1372	0.718044
Sanchez-Garcia. A., et al	2020	10.1002/ijgo.13311	75-g, 2-h OGTT; 5.1/10/8.5 mM	4	1	Mexico	North America	North America		1st	1		cohort	135	25	5.2					111.2	9.9	68.9	8.4	1.59993	0.299987	4.60003	0.400002							29	24.9	5.4					112.7	6.8	69.4	6.9	1.59993	0.799964	4.70003	0.800005
Sanchez-Garcia. A., et al	2020	10.1002/ijgo.13311	75-g, 2-h OGTT; 5.1/10/8.5 mM	4	1	Mexico	North America	North America		2nd	2		cohort	135	25	5.2					68.9	8.4	64.7	7.1	0.959957	0.559975	3.91002	0.670004	1.41001	0.270002	2.01001	0.530003			29	24.9	5.4					108.2	10.4	68.5	6.5	1.14995	0.799964	4.14003	0.790005
Xu. H.F., et al	2020	10.1016/j.envint.2020.105952	75-g, 2-h OGTT; 5.1/10/8.5 mM	4	1	China	Asia	East Asia		2nd (17wk)	2	17.1	cohort	300	29.4	3	22.1	3.1							1.80992	0.699969	5.20003	0.720004			1.94001	0.990006			165	29.7	3.1	22.6	3.7							1.93991	0.839962	6.29004	1.59001
Zhang. X.M., et al	2020	10.1038/s41598-020-78164-x	75-g, 2-h OGTT; 5.1/10/8.5 mM	4	1	China	Asia	East Asia		1st	1		cohort	1111	30.69	3.57	21.63	2.81			109.58	10.46	66.18	8.78	1.82992	1.12995	5.59003	0.960006	1.93001	0.350002	3.07002	0.670004			274	31.95	3.79	23.09	3.43			111.31	10.51	66.18	8.91	1.74992	0.699969	5.75004	1.14001
Zhang. Y.Z., et al.	2020	10.3892/etm.2020.8690	75-g, 2-h OGTT			China	Asia	East Asia		1st	1		cohort	730	26.4	3.64	23.08	1.66			117.17	11.04	80.07	10.14	2.50989	1.40994	6.19004	0.940006	2.06001	0.340002	3.43002	0.650004			406	28.69	4.73	24.82	2.28			120.57	8.22	79.36	8.89	2.36989	1.00995	6.18004	1.16001
Zhong. L.Q., et al	2020	10.1016/j.placenta.2020.02.004	75-g, 2-h OGTT; 5.1/10/8.5 mM	4	1	China	Asia	East Asia		1st	1		case control	40	34.2	3.31	21.03	1.9	22.02	2.35					3.55984	1.63993	6.43004	1.19001	1.94001	0.350002	3.55002	0.760005			40	34.18	3.24	21.07	2.3	22.29	2.38					3.80983	1.32994	6.67004	1.23001
Zhong. L.Q., et al	2020	10.1016/j.placenta.2020.02.004	75-g, 2-h OGTT; 5.1/10/8.5 mM	4	1	China	Asia	East Asia		2nd	2		case control	40	34.2	3.31	21.03	1.9	23.57	2.44					0.999955	0.399982									40	34.18	3.24	21.07	2.3	23.12	4.41					1.19995	0.599973
Zhong. L.Q., et al	2020	10.1016/j.placenta.2020.02.004	75-g, 2-h OGTT; 5.1/10/8.5 mM	4	1	China	Asia	East Asia		3rd	3		case control	40	34.2	3.31	21.03	1.9	25.9	2.48					1.69992	0.599973									40	34.18	3.24	21.07	2.3	25.01	5.28					1.99991	0.699969
Zhu. H.Y., et al	2020	10.1111/jdi.13273	75-g, 2-h OGTT; 5.1/10/8.5 mM	4	1	China	Asia	East Asia		1st	1		cohort	2368	30.6	3.8	21.8	3																	581	31.9	3.9	23.3	3.6
Zhu. H.Y., et al	2020	10.1111/jdi.13273	75-g, 2-h OGTT; 5.1/10/8.5 mM	4	1	China	Asia	East Asia		2nd	2		cohort	2368	30.6	3.8	21.8	3																	581	31.9	3.9	23.3	3.6
[truncated: 9 more columns]

## Sheet: Notes
Notes：
Diag Criteria		GD	FG	1h	2h	3h			Gluc Dose
1	ADA(75)	75g	95(5.3)	180(10.0)	155(8.6)		2 or more		1	75g
2	ADIPS	75g	99(5.5)		144(8.0)		1 or more		2	100g
3	EASD	75g	108(6.0)		162(9.0)		1 or more
4	IADPSG/ADA(75)*	75g	92(5.1)	180(10.0)	153(8.5)		1 or more
5	WHO 1999 /Modified	75g	126(7.0)/110(6.1)		140(7.8)		1 or more
6	ACOG/ C&C/ADA(100)	100g	95(5.3)	180(10.0)	155(8.6)	140(7.8)	2 or more
7	NDDG	100g	105(5.8)	190(10.6)	165(9.2)	145(8.0)	2 or more
8	O'Sullivan	100g	90(5.0)	165(9.2)	145(8.0)	125(7.0)	2 or more
